# Supplementary material for: Transcriptomic profiling with vascular tension analyses reveals molecular targets and phenotypes in preeclamptic placental vasculature
Source: Front Endocrinol (Lausanne). 2024 Nov 12;15:1487549. doi: 10.3389/fendo.2024.1487549 (PMC11588436; doi:10.3389/fendo.2024.1487549)
Supplement: Supplementary file 4 [file Table4.xlsx]

## Sheet: expression_and_statistics
Transcript_id	Gene_id	Gene_Symbol	Transcript_type	RNA_type	Length	log2FoldChange	pvalue	padj	B11_normCounts	B25_normCounts	B28_normCounts	B30_normCounts	B7_normCounts	D10_normCounts	D26_normCounts	D8_normCounts	D9_normCounts	D_2_normCounts	B11	B25	B28	B30	B7	D10	D26	D8	D9	D_2	Max_expression_value	Expression_samples	Significance(FDR<0.05/|log2FC|<1)	FDR-SIG
ENST00000084798.8	ENSG00000063180.8	CA11	protein_coding	Protein coding	8371	1.58638755687079	6.75400842568187e-05	0.00990294424686273	61.1676072847974	39.5452910834061	34.4477106263216	30.083268780636	61.6301910114499	188.039874566664	130.712061557217	101.5734545108	69.4299296384872	191.790975277563	72	38	35	35	59	183	133	90	83	186	191.791	10	YES	YES
ENST00000085219.9	ENSG00000012124.16	CD22	protein_coding	Protein coding	18169	-3.25600553261189	2.95176905068966e-06	0.000540997332551512	311.784887132231	241.434408719742	132.86974098724	241.525672210249	28.2036467340534	11.3029432799634	30.4667211148401	4.51437575603554	31.787196701958	21.6538197894022	367	232	135	281	27	11	31	4	38	21	311.785	9	YES	YES
ENST00000202773.13	ENSG00000089009.15	RPL6	protein_coding	Protein coding	4443	-3.3768474902134	0.000116742159009765	0.0160160099150088	813.019446827099	3166.74528333696	4249.86327098447	125.49020691351	355.157032947339	130.497617868668	372.480235565304	115.116581778906	152.243942098852	68.0548621952642	957	3043	4318	146	340	127	379	102	182	66	4249.86	10	YES	YES
ENST00000215886.5	ENSG00000100079.6	LGALS2	protein_coding	Protein coding	9835	-7.54076138193237	1.51517545777925e-07	2.98702380943089e-05	96.8487115342625	4.1626622193059	34.4477106263216	26.6451809199919	8.35663606934915	0	0	0	0	0	114	4	35	31	8	0	0	0	0	0	96.8487	3	YES	YES
ENST00000217909.7	ENSG00000077713.18	SLC25A43	protein_coding	Protein coding	55419	-1.577776880986	0.00012306559754732	0.0167853706794234	1020.30967151447	907.460363808687	478.331067554065	585.33445827466	981.904738148525	102.754029817849	367.566248288717	320.520678678524	320.381482548682	219.63160072108	1201	872	486	681	940	100	374	284	383	213	1020.31	10	YES	YES
ENST00000219919.8	ENSG00000103569.9	AQP9	protein_coding	Protein coding	47716	-2.11942197296482	5.83398049116803e-05	0.008662247814635	926.009610283738	300.752345344851	491.125931500985	427.182416685031	125.349541040237	119.194674588705	81.5721887913462	81.2587636086398	163.955014567994	76.3039364007508	1090	289	499	497	120	116	83	72	196	74	926.01	10	YES	YES
ENST00000221307.12	ENSG00000186529.15	CYP4F3	protein_coding	Protein coding	21926	-2.99953455241612	0.000110362453055727	0.0152554724881359	105.34421254604	121.757869914698	100.390470968137	30.083268780636	30.2928057513907	10.2754029817849	9.82797455317424	0	6.69204141093853	21.6538197894022	124	117	102	35	29	10	10	0	8	21	121.758	7	YES	YES
ENST00000221421.6	ENSG00000104826.12	LHB	protein_coding	Protein coding	1102	7.84761550816597	9.01407446804847e-06	0.0015598243213846	0	0	0	0	0	21.5783462617483	17.6903541957136	0	73.6124555203238	88.6775477089806	0	0	0	0	0	21	18	0	88	86	88.6775	4	YES	YES
ENST00000233954.5	ENSG00000115602.16	IL1RL1	protein_coding	Protein coding	40536	-4.36432394876809	9.58838153514416e-05	0.0133893268617203	483.394007570135	41.626622193059	23.6212872866205	1101.04763737128	331.13170424796	13.3580238763204	41.2774931233318	18.0575030241422	23.4221449382848	0	569	40	24	1281	317	13	42	16	28	0	1101.05	9	YES	YES
ENST00000240618.10	ENSG00000213809.8	KLRK1	protein_coding	Protein coding	17666	-7.85479099082634	4.0856909470172e-06	0.000734878418332169	83.2559099154187	21.853976651356	0	183.078178579299	28.2036467340534	0	0.982797455317424	0	0	0	98	21	0	213	27	0	1	0	0	0	183.078	4	YES	YES
ENST00000245479.2	ENSG00000125398.5	SOX9	protein_coding	Protein coding	5401	-3.47736799415515	0.000163095108486337	0.021443676961897	1159.63588810762	317.402994222075	483.252169072111	160.730607485112	732.250235576719	67.8176596797805	3.9311898212697	13.5431272681066	158.099478333423	12.3736113082299	1365	305	491	187	701	66	4	12	189	12	1159.64	9	YES	YES
ENST00000252595.11	ENSG00000130304.16	SLC27A1	protein_coding	Protein coding	35725	-1.0990937291713	7.62328397423954e-05	0.0109525848441091	561.552616878487	1079.17018035505	590.532182165513	712.543709118492	829.396129882903	251.74737305373	356.755476280225	472.880860444723	316.198956666845	363.990399317095	661	1037	600	829	794	245	363	419	378	353	1079.17	10	YES	YES
ENST00000253188.8	ENSG00000130876.11	SLC7A10	protein_coding	Protein coding	17187	-2.88890775644633	0.000199685373571944	0.0252829087719641	66.2649078918638	80.1312477216386	59.0532182165513	53.2903618399838	50.1398164160949	4.11016119271397	1.96559491063485	0	16.7301035273463	18.5604169623448	78	77	60	62	48	4	2	0	20	18	80.1312	7	YES	YES
ENST00000259605.10	ENSG00000137075.17	RNF38	protein_coding	Protein coding	63821	5.84547277222057	1.94008521750629e-06	0.000361631003687228	25.4865030353322	21.853976651356	16.7317451613562	8.59521965161028	22.9807491907101	4169.75853000832	10.8107720084917	902.875151207109	6.69204141093853	408.329173171585	30	21	17	10	22	4058	11	800	8	396	4169.76	8	YES	YES
ENST00000260049.9	ENSG00000137496.17	IL18BP	protein_coding	Protein coding	2910	-5.36805779043612	2.61355358478021e-05	0.00422018232630714	112.99016345664	1068.76352480679	176.175434346045	8583.18634409803	24.0253286993788	24.6609671562838	22.6043414723007	19.1860969631511	158.099478333423	16.4981484109731	133	1027	179	9986	23	24	23	17	189	16	8583.19	10	YES	YES
ENST00000261172.7	ENSG00000083782.7	EPYC	protein_coding	Protein coding	41348	-8.07050154662506	0.000224308880087818	0.0277794537483117	4.24775050588871	5.20332777413238	23.6212872866205	7475.26253100546	0	19.5232656653913	5.89678473190454	0	2.50951552910195	0	5	5	24	8697	0	19	6	0	3	0	7475.26	3	YES	YES
ENST00000261817.6	ENSG00000110801.13	PSMD9	protein_coding	Protein coding	29093	-1.01122336104364	0.00013186231967445	0.0177930701826613	265.909181668633	216.458435403907	193.89139981101	214.020969325096	265.323195201835	163.37890741038	91.4001633445204	141.074242376111	88.6695486949355	89.7086819846664	313	208	197	249	254	159	93	125	106	87	265.909	10	YES	YES
ENST00000262850.7	ENSG00000083750.12	RRAGB	protein_coding	Protein coding	40464	-3.91461060883804	3.13722206402528e-07	6.11862628159268e-05	438.367852207715	252.881729822834	370.066834157055	257.856589548308	10.4457950866864	11.3029432799634	22.6043414723007	25.9576605972044	20.0761242328156	8.24907420548657	516	243	376	300	10	11	23	23	24	8	438.368	9	YES	YES
ENST00000263512.5	ENSG00000126903.15	SLC10A3	protein_coding	Protein coding	3385	3.86397433998877	0.000128073396344001	0.0173530998356594	81.5568097130632	81.1719132764651	62.990099430988	90.249806341908	29.248226242722	82.2032238542793	3150.84864174766	1618.40370853874	93.6885797531394	82.4907420548657	96	78	64	105	28	80	3206	1434	112	80	3150.85	10	YES	YES
ENST00000263863.8	ENSG00000115523.16	GNLY	protein_coding	Protein coding	4564	-6.0337464704355	4.63200635589166e-05	0.00701714778368835	101.946012141329	29.1386355351413	54.1321166985053	1949.39581698521	29.248226242722	8.22032238542793	19.6559491063485	0	0	5.15567137842911	120	28	55	2268	28	8	20	0	0	5	1949.4	6	YES	YES
ENST00000264572.11	ENSG00000138698.14	RAP1GDS1	protein_coding	Protein coding	180687	5.57558932939717	0.000257193363332411	0.0309419631792834	0.849550101177742	0	0	0	0	16.4406447708559	0	14.6717212071155	7.52854658730584	23.7160883407739	1	0	0	0	0	16	0	13	9	23	23.7161	3	YES	YES
ENST00000265715.7	ENSG00000091137.11	SLC26A4	protein_coding	Protein coding	57175	-3.25801831346661	1.19197352214021e-05	0.00203053431388818	71.3622084989303	144.65251212088	839.539918978637	248.401847931537	1358.9979407779	72.9553611706729	51.105467676506	54.1725090724265	61.9013830511814	38.1519682003754	84	139	853	289	1301	71	52	48	74	37	1359	10	YES	YES
ENST00000265849.11	ENSG00000122512.14	PMS2	protein_coding	Protein coding	35887	-3.73941306394905	1.56329176691663e-05	0.00263303228081553	242.121778835656	1875.27932979731	1272.59685256668	2067.15032621227	55.3627139594381	51.3770149089246	188.697111420945	29.343442414231	66.9204141093853	76.3039364007508	285	1802	1293	2405	53	50	192	26	80	74	2067.15	10	YES	YES
ENST00000266070.8	ENSG00000101191.16	DIDO1	protein_coding	Protein coding	60215	-5.07337981004482	4.56161187775548e-07	8.8337120205336e-05	7082.69919351883	4713.17429780911	38.3845918407583	5147.6770493494	5097.54800230298	19.5232656653913	298.770426416497	108.345018144853	34.29671223106	194.88437810462	8337	4529	39	5989	4880	19	304	96	41	189	7082.7	10	YES	YES
ENST00000268349.7	ENSG00000140718.20	FTO	protein_coding	Protein coding	180434	5.80620892850246	2.62003704873406e-06	0.000482892529819315	3.39820040471097	5.20332777413238	6.88954212526432	8.59521965161028	4.17831803467457	8.22032238542793	6.87958218722197	542.853684663274	1013.00776858082	11.342477032544	4	5	7	10	4	8	7	481	1211	11	1013.01	3	YES	YES
ENST00000269373.10	ENSG00000141560.14	FN3KRP	protein_coding	Protein coding	11335	-1.59814370335369	0.000446894502121723	0.0486981561708196	280.351533388655	258.085057596966	763.75495560073	666.129522999797	450.213768236185	199.342817846627	146.436820842296	81.2587636086398	252.624563262929	118.580441703869	330	248	776	775	431	194	149	72	302	115	763.755	10	YES	YES
ENST00000269576.5	ENSG00000186395.7	KRT10	protein_coding	Protein coding	4479	6.19286388014485	7.46674691831891e-05	0.0107559144336184	0	0	0.984220303609188	19.7690051987037	0	36.9914507344257	604.420435020216	275.376921118168	10.0380621164078	602.18241700052	0	0	1	23	0	36	615	244	12	584	604.42	6	YES	YES
ENST00000273695.3	ENSG00000145107.15	TM4SF19	protein_coding	Protein coding	14838	-7.58623085519539	5.23334521586761e-06	0.000930096844869424	54.3712064753755	52.0332777413238	34.4477106263216	35.2404005716022	0	0	0	0	0	0	64	50	35	41	0	0	0	0	0	0	54.3712	4	YES	YES
ENST00000273963.9	ENSG00000145332.13	KLHL8	protein_coding	Protein coding	60506	-2.00528758092195	4.03952454770562e-05	0.00621708193228792	861.44380259423	1627.60092774861	1745.02259829909	1224.81880035447	559.894616646393	290.793904384513	573.953713905375	137.688460559084	183.194633624442	313.46481980849	1014	1564	1773	1425	536	283	584	122	219	304	1745.02	10	YES	YES
ENST00000274217.3	ENSG00000145569.5	FAM105A	protein_coding	Protein coding	30946	-1.79741328832904	0.000192943103567473	0.024676581449878	2425.46553886245	898.094373815248	951.741033590085	2839.00105092688	1153.21577757018	462.393134180321	471.742778552363	314.877708983479	842.360712601887	286.655328640658	2855	863	967	3303	1104	450	480	279	1007	278	2839	10	YES	YES
ENST00000274289.7	ENSG00000145632.14	PLK2	protein_coding	Protein coding	6279	-3.24527413917548	1.30241593368617e-08	2.65359974935578e-06	3750.76369669973	3405.05769539223	2508.77755389982	7373.83893911646	2017.08303123915	582.615349067205	354.78988136959	76.7443878526042	496.047569585818	499.068989431937	4415	3272	2549	8579	1931	567	361	68	593	484	7373.84	10	YES	YES
ENST00000275525.7	ENSG00000146678.9	IGFBP1	protein_coding	Protein coding	5312	-9.64109112256962	4.38060414662207e-07	8.49320013872471e-05	104.494662444862	40.5859566382325	995.046726948889	199761.499923075	56.4072934681067	164.406447708559	49.1398727658712	0	13.3840828218771	24.7472226164597	123	39	1011	232410	54	160	50	0	16	24	199761	9	YES	YES
ENST00000281523.7	ENSG00000151789.10	ZNF385D	protein_coding	Protein coding	339214	-6.11155188693489	1.26286778204438e-07	2.50163596419498e-05	10.1946012141329	16.6506488772236	15.747524857747	4.29760982580514	16.7132721386983	0	0	0	0	0	12	16	16	5	16	0	0	0	0	0	16.7133	4	YES	YES
ENST00000285850.11	ENSG00000155465.18	SLC7A7	protein_coding	Protein coding	46575	-3.43420413404421	2.09287943125162e-05	0.00344032506948226	49.273905868309	22.8946422061825	24.6055075902297	57.5879716657889	4.17831803467457	1.02754029817849	0.982797455317424	4.51437575603554	5.0190310582039	3.09340282705746	58	22	25	67	4	1	1	4	6	3	57.588	4	YES	YES
ENST00000290378.4	ENSG00000159251.6	ACTC1	protein_coding	Protein coding	8044	6.02733961316055	8.07305636958528e-05	0.0115382173272459	721.268035899903	940.761661563134	561.005573057237	98.8450259935182	1983.65648696175	607.276316223489	382.308210118478	276540.501469286	2919.40306552193	372.239473522581	849	904	570	115	1899	591	389	245031	3490	361	276541	10	YES	YES
ENST00000291495.5	ENSG00000160161.9	CILP2	protein_coding	Protein coding	8395	-11.1332554900464	1.31812233527541e-06	0.000249090234354726	18.6901022259103	34.3419633092737	64.9585400382064	1940.8005973336	0	0	0	0	0	0	22	33	66	2258	0	0	0	0	0	0	1940.8	4	YES	YES
ENST00000291577.10	ENSG00000160221.16	C21orf33	protein_coding	Protein coding	12119	-5.2567302817515	2.87014204663542e-05	0.00458491232115151	4.24775050588871	292.42702090624	0.984220303609188	20.6285271638647	85.6555197108287	1.02754029817849	3.9311898212697	1.12859393900889	3.34602070546926	1.03113427568582	5	281	1	24	82	1	4	1	4	1	292.427	3	YES	YES
ENST00000295683.2	ENSG00000163464.7	CXCR1	protein_coding	Protein coding	4151	-2.32072237853978	0.000264904676736637	0.0316609288241172	335.572289965208	109.26988325678	217.512687097631	116.8949872619	52.2289754334322	17.4681850690344	58.9678473190454	15.8003151461244	17.5666087037136	56.7123851627202	395	105	221	136	50	17	60	14	21	55	335.572	10	YES	YES
ENST00000295920.7	ENSG00000163655.15	GMPS	protein_coding	Protein coding	67061	-8.57680925755678	9.00436914635597e-07	0.000171540544370799	77.3090592071745	148.815174340186	0	45.5546641535345	78.3434631501482	0	0	0	0	0	91	143	0	53	75	0	0	0	0	0	148.815	4	YES	YES
ENST00000296027.4	ENSG00000163735.6	CXCL5	protein_coding	Protein coding	3138	-4.91497834754793	2.02625002812797e-05	0.00334418821225245	36.5306543506429	24.9759733158354	7.8737624288735	32.6618346761191	9.40121557801779	0	0	0	3.34602070546926	0	43	24	8	38	9	0	0	0	4	0	36.5307	3	YES	YES
ENST00000296046.3	ENSG00000163751.3	CPA3	protein_coding	Protein coding	31941	-1.5629934815408	0.000156534356334173	0.0207471823474457	37.3802044518206	35.3826288641002	41.3372527515859	52.4308398748227	26.1144877167161	12.3304835781419	12.7763669191265	10.15734545108	6.69204141093853	23.7160883407739	44	34	42	61	25	12	13	9	8	23	52.4308	9	YES	YES
ENST00000296812.6	ENSG00000151876.12	FBXO4	protein_coding	Protein coding	9832	3.55623782749476	6.77842469067471e-05	0.00992672259818692	9.34505111295516	4.1626622193059	6.88954212526432	7.73569768644925	2.08915901733729	138.717940254096	5.89678473190454	113.987987839897	8.36505176367316	90.7398162603523	11	4	7	9	2	135	6	101	10	88	138.718	3	YES	YES
ENST00000296932.12	ENSG00000112414.14	ADGRG6	protein_coding	Protein coding	144320	2.50996972673176	0.000285541516206904	0.0337103211419593	16724.243291785	4048.18900827499	3143.59964972775	1442.27785754021	2912.28767016818	27462.0420091184	53125.1164471833	11730.6054020584	34657.2459620743	34058.3651259027	19686	3890	3194	1678	2788	26726	54055	10394	41431	33030	53125.1	10	YES	YES
ENST00000296978.3	ENSG00000164484.11	TMEM200A	protein_coding	Protein coding	77330	-2.16179890521734	0.000380264638547198	0.0429892050816345	142.724416997861	151.937171004665	83.658725806781	171.044871067045	74.1651451154737	9.24786268360643	44.2258854892841	48.5295393773821	5.85553623457121	31.9651625462605	168	146	85	199	71	9	45	43	7	31	171.045	8	YES	YES
ENST00000297598.4	ENSG00000164951.15	PDP1	protein_coding	Protein coding	9208	-1.52835947789987	0.000430388450706759	0.0474027703542338	1440.83697159745	1181.15540472805	1107.24784156034	893.043321802308	1469.72336869678	883.684656433503	236.854186731499	277.634108996186	255.134078792031	458.85475268019	1696	1135	1125	1039	1407	860	241	246	305	445	1469.72	10	YES	YES
ENST00000298892.9	ENSG00000110888.17	CAPRIN2	protein_coding	Protein coding	44962	6.27649165755749	0.000238335526541346	0.029186415732712	4.24775050588871	0	0	0	0	0	29.4839236595227	135.431272681066	97.0346004586087	77.3350706764366	5	0	0	0	0	0	30	120	116	75	135.431	4	YES	YES
ENST00000299367.9	ENSG00000166278.14	C2	protein_coding	Protein coding	18196	-1.69962109800992	5.48993664757648e-05	0.00819741642423733	2566.49085565796	634.80598844415	1153.50619582997	1523.07292226534	940.121557801779	591.863211750811	420.637310875857	448.051793786528	293.613316904928	345.42998235475	3021	610	1172	1772	900	576	428	397	351	335	2566.49	10	YES	YES
ENST00000300108.7	ENSG00000166863.11	TAC3	nonsense_mediated_decay	Protein coding	6511	-9.64796325893381	0.00021370796293995	0.0266474519803134	0	122.798535469524	38.3845918407583	574.160672727567	0	0	0	0	0	0	0	118	39	668	0	0	0	0	0	0	574.161	3	YES	YES
ENST00000301407.7	ENSG00000267631.4	CGB1	protein_coding	Protein coding	1207	6.10260468465273	3.29109532973775e-05	0.00518175544447626	2.54865030353322	1.04066555482648	31.495049715494	0	1.04457950866864	5.13770149089246	857.982178492111	11.2859393900889	567.987014753408	1037.32108133994	3	1	32	0	1	5	873	10	679	1006	1037.32	5	YES	YES
ENST00000301408.6	ENSG00000189052.6	CGB5	protein_coding	Protein coding	1428	5.041739803913	1.74224792450065e-05	0.00291250708465341	1761.96690984264	1310.19793352653	736.196787099673	26.6451809199919	2121.54098210601	13123.7446883357	53045.5098533026	103.830642388817	40970.3505281184	88959.0473662428	2074	1259	748	31	2031	12772	53974	92	48978	86273	88959	10	YES	YES
ENST00000302251.9	ENSG00000170962.12	PDGFD	protein_coding	Protein coding	257191	-3.33999460446472	0.000162846971000726	0.0214282082402221	120.636114367239	251.841064268007	841.508359585856	1186.99983388738	285.17020586654	138.717940254096	14.7419618297614	57.5582908894532	50.190310582039	4.12453710274328	142	242	855	1381	273	135	15	51	60	4	1187	9	YES	YES
ENST00000303569.10	ENSG00000160741.16	CRTC2	nonsense_mediated_decay	Protein coding	10947	-5.33691955790113	0.000207590031414116	0.0259436984617681	386.545296035872	84.2939099409445	364.1615123354	532.044096434676	0	1.02754029817849	0.982797455317424	1.12859393900889	0.836505176367316	29.9028939948888	455	81	370	619	0	1	1	1	1	29	532.044	5	YES	YES
ENST00000304053.10	ENSG00000148053.15	NTRK2	protein_coding	Protein coding	208121	8.18459432669333	1.95292339473034e-05	0.00323617733638574	0	0	0	0	0	24.6609671562838	0	67.7156363405332	6.69204141093853	155.701275628559	0	0	0	0	0	24	0	60	8	151	155.701	3	YES	YES
ENST00000304567.9	ENSG00000171848.14	RRM2	protein_coding	Protein coding	8689	5.26031573113189	2.51800467418797e-07	4.94028305359378e-05	11.8937014164884	1.04066555482648	5.90532182165513	0.859521965161028	6.26747705201186	129.47007757049	37.3463033020621	647.8129209911	167.301035273463	16.4981484109731	14	1	6	1	6	126	38	574	200	16	647.813	6	YES	YES
ENST00000305852.11	ENSG00000171055.14	FEZ2	protein_coding	Protein coding	38749	11.2259959859381	1.63849743746296e-05	0.0027540508923776	0	0	0	0	0	0	0	496.58133316391	673.386666975689	926.989713841553	0	0	0	0	0	0	0	440	805	899	926.99	3	YES	YES
ENST00000306482.1	ENSG00000172179.11	PRL	protein_coding	Protein coding	10251	-28.0036722275783	1.78683503710056e-24	2.93430476122579e-19	1.69910020235548	0	49.2110151804594	10717.3793835929	24.0253286993788	0	0	0	0	0	2	0	50	12469	23	0	0	0	0	0	10717.4	3	YES	YES
ENST00000309117.10	ENSG00000157538.13	DSCR3	protein_coding	Protein coding	44113	-1.12406771474769	1.89087073608966e-10	3.93555146437481e-08	1327.84680814081	1491.27374006634	1149.56931461553	1254.9020691351	1027.86623652994	506.577367001996	597.540852832994	664.741830076234	476.80795052937	623.836236789922	1563	1433	1168	1460	984	493	608	589	570	605	1491.27	10	YES	YES
ENST00000313010.7	ENSG00000137509.10	PRCP	protein_coding	Protein coding	77096	-1.31505993928618	0.000188234700925731	0.0242253339471957	5691.98567789087	4509.20384906312	4256.75281310974	10322.858801584	3385.48218759507	2075.63140232055	1969.52610045612	1971.65361144852	2350.57954559216	2953.16856556419	6700	4333	4325	12010	3241	2020	2004	1747	2810	2864	10322.9	10	YES	YES
ENST00000313833.4	ENSG00000178974.9	FBXO34	protein_coding	Protein coding	82307	2.7070806658585	4.29750319836618e-05	0.00656826344245496	166.511819830837	146.733843230533	336.603343834342	349.825439820539	129.527859074912	1648.1746382783	119.901289548726	1809.13608423124	1888.8286882374	1908.62954429445	196	141	342	407	124	1604	122	1603	2258	1851	1908.63	10	YES	YES
ENST00000317450.3	ENSG00000177151.4	OR2T35	protein_coding	Protein coding	972	-3.11029933898201	6.78231543141782e-05	0.00992672259818692	10.1946012141329	21.853976651356	42.3214730551951	10.3142635819323	21.9361696820415	2.05508059635698	2.94839236595227	0	5.85553623457121	1.03113427568582	12	21	43	12	21	2	3	0	7	1	42.3215	5	YES	YES
ENST00000319106.12	ENSG00000121749.15	TBC1D15	protein_coding	Protein coding	83465	-3.24769767341617	4.57110994484215e-05	0.00693232435660226	385.695745934695	256.003726487313	64.9585400382064	58.4474936309499	275.768990288522	14.3855641744989	67.8130244169022	6.77156363405331	9.20155694004048	11.342477032544	454	246	66	68	264	14	69	6	11	11	385.696	8	YES	YES
ENST00000320239.11	ENSG00000105967.15	TFEC	protein_coding	Protein coding	95658	-2.47605496397016	0.000406935863280986	0.0454187440687678	176.70642104497	610.870680683141	142.711944023332	743.486499864289	78.3434631501482	103.781570116028	44.2258854892841	25.9576605972044	95.361590105874	45.3699081301761	208	587	145	865	75	101	45	23	114	44	743.486	10	YES	YES
ENST00000321925.8	ENSG00000141469.16	SLC14A1	protein_coding	Protein coding	28394	-4.32804391084569	9.06279020279586e-05	0.0127311657957462	395.04079704765	39.5452910834061	273.613244403354	50.7117959445007	25.0699082080474	20.5508059635698	3.9311898212697	0	13.3840828218771	1.03113427568582	465	38	278	59	24	20	4	0	16	1	395.041	7	YES	YES
ENST00000325686.6	ENSG00000179630.10	LACC1	protein_coding	Protein coding	14100	1.89866122939151	5.28622774138875e-05	0.00792779677840528	252.316380049789	205.011114300816	368.098393549836	330.915956586996	172.355618930326	866.216471364469	726.287319479576	2122.88519927571	807.22749519446	433.076395788045	297	197	374	385	165	843	739	1881	965	420	2122.89	10	YES	YES
ENST00000325997.13	ENSG00000106012.17	IQCE	nonsense_mediated_decay	Protein coding	51222	-4.64737575958526	0.000405688331178301	0.0453823749110615	11.0441513153106	52.0332777413238	33.4634903227124	0.859521965161028	1.04457950866864	1.02754029817849	0.982797455317424	0	0.836505176367316	1.03113427568582	13	50	34	1	1	1	1	0	1	1	52.0333	3	YES	YES
ENST00000328619.9	ENSG00000183036.10	PCP4	protein_coding	Protein coding	62081	2.70436786045284	9.89858640565503e-06	0.00170034106941826	32.2829038447542	20.8133110965295	18.7001857685746	23.2070930593478	72.0759860981364	155.158585024952	85.5033786126159	525.924775578141	182.358128448075	139.203127217586	38	20	19	27	69	151	87	466	218	135	525.925	10	YES	YES
ENST00000328736.7	ENSG00000070778.12	PTPN21	protein_coding	Protein coding	84845	9.2346949784896	7.40724481381003e-13	2.38510378202795e-10	1.69910020235548	1.04066555482648	13.7790842505286	2.57856589548308	1.04457950866864	1.02754029817849	3148.88304683703	5382.26449513338	2698.56569896096	892.962282743921	2	1	14	3	1	1	3204	4769	3226	866	5382.26	5	YES	YES
ENST00000332972.9	ENSG00000185100.10	ADSSL1	protein_coding	Protein coding	17577	-5.24920893322801	0.000122663364721043	0.016758346445724	6.79640080942193	130.083194353309	4.92110151804594	111.737855470934	124.304961531569	2.05508059635698	7.86237964253939	0	0	0	8	125	5	130	119	2	8	0	0	0	130.083	3	YES	YES
ENST00000334218.9	ENSG00000143776.18	CDC42BPA	protein_coding	Protein coding	327850	-5.77701192048828	3.83692446502211e-05	0.005933070261742	1773.01106115795	7.28465888378533	18.7001857685746	2.57856589548308	2846.47916112205	23.6334268581053	7.86237964253939	13.5431272681066	33.4602070546926	6.18680565411493	2087	7	19	3	2725	23	8	12	40	6	2846.48	6	YES	YES
ENST00000335181.9	ENSG00000067225.17	PKM	protein_coding	Protein coding	32175	-3.51922500109275	5.98517170083734e-05	0.0088706942813006	2740.64862639939	300.752345344851	168.301671917171	5512.11436257767	544.225924016363	144.883182043167	90.417365889203	167.031902973315	125.475776455097	280.468522986543	3226	289	171	6413	521	141	92	148	150	272	5512.11	10	YES	YES
ENST00000335272.9	ENSG00000180957.17	PITPNB	protein_coding	Protein coding	67600	-3.86605200578231	7.59481853958049e-06	0.00132681479886471	372.952494417029	1949.16658418999	29.5266091082756	465.860905117277	1935.605829563	49.3219343125676	58.9678473190454	117.373769656924	33.4602070546926	67.0237279195784	439	1873	30	542	1853	48	60	104	40	65	1949.17	10	YES	YES
ENST00000336233.9	ENSG00000107798.17	LIPA	protein_coding	Protein coding	38490	-2.12390382828008	3.17271982033234e-10	6.5868230525327e-08	4102.47743858731	4540.42381570791	4569.73486965746	8293.52744183876	3797.04651401052	796.343731088331	1502.69730918034	827.259357293513	1121.75344150857	1557.01275628559	4829	4363	4643	9649	3635	775	1529	733	1341	1510	8293.53	10	YES	YES
ENST00000336909.9	ENSG00000134352.19	IL6ST	protein_coding	Protein coding	41216	-2.51776405791099	9.26267491104524e-05	0.0129897348295647	25.4865030353322	34.3419633092737	11.8106436433103	16.3309173380595	37.6048623120712	4.11016119271397	3.9311898212697	2.25718787801777	10.0380621164078	1.03113427568582	30	33	12	19	36	4	4	2	12	1	37.6049	6	YES	YES
ENST00000337532.9	ENSG00000150054.18	MPP7	protein_coding	Protein coding	229150	3.88446177884391	0.000393381382892673	0.0441862544020991	12.7432515176661	24.9759733158354	91.5324882356545	5.15713179096617	82.5217811848228	87.3409253451718	1341.51852650828	1420.89976921219	12.5475776455097	339.243176700635	15	24	93	6	79	85	1365	1259	15	329	1420.9	9	YES	YES
ENST00000337539.11	ENSG00000128271.21	ADORA2A	protein_coding	Protein coding	14799	3.68419901986936	0.000445795672819562	0.0486753150259859	6.79640080942193	1.04066555482648	9.84220303609188	0	2.08915901733729	7.19278208724944	31.4495185701576	15.8003151461244	152.243942098852	47.4321766815478	8	1	10	0	2	7	32	14	182	46	152.244	4	YES	YES
ENST00000339113.8	ENSG00000197785.13	ATAD3A	protein_coding	Protein coding	22156	9.73836307992084	0.00011302079831845	0.0155966802170246	0	0	0	0	0	0	158.230390306105	0	480.153971234839	109.300233222697	0	0	0	0	0	0	161	0	574	106	480.154	3	YES	YES
ENST00000339907.8	ENSG00000188994.12	ZNF292	protein_coding	Protein coding	106340	-29.4078065072482	1.01215839954957e-23	6.66589896233154e-19	1696.55155205195	0	0	18057.696966068	10261.9490931608	0	0	0	0	0	1997	0	0	21009	9824	0	0	0	0	0	18057.7	3	YES	YES
ENST00000340360.10	ENSG00000166435.15	XRRA1	protein_coding	Protein coding	108958	-1.88043701409925	0.000164600095455017	0.021589695267917	770.541941768212	730.547219488186	522.620981216479	1601.289421095	265.323195201835	347.30862078433	142.505631021026	199.761127204573	180.68511809534	186.635303899134	907	702	531	1863	254	338	145	177	216	181	1601.29	10	YES	YES
ENST00000340561.8	ENSG00000153093.18	ACOXL	protein_coding	Protein coding	155384	-3.7589254767476	0.000205857272968049	0.0258117434535616	1141.79533598288	334.053643099299	806.076428655925	690.196138024306	365.602828034025	10.2754029817849	205.404668161342	6.77156363405331	20.9126294091829	3.09340282705746	1344	321	819	803	350	10	209	6	25	3	1141.8	8	YES	YES
ENST00000341773.10	ENSG00000012124.16	CD22	protein_coding	Protein coding	18187	-8.10591868422383	0.000116466889129001	0.0159916050158748	62.8667074871529	1.04066555482648	15.747524857747	172.763914997367	0	0	0	0	0	0	74	1	16	201	0	0	0	0	0	0	172.764	3	YES	YES
ENST00000342631.7	ENSG00000162804.13	SNED1	protein_coding	Protein coding	24084	-6.29390545107665	0.000253249325275046	0.0305794836014835	0	2.08133110965295	29.5266091082756	46.4141861186955	29.248226242722	1.02754029817849	0	0	0	0	0	2	30	54	28	1	0	0	0	0	46.4142	3	YES	YES
ENST00000343625.11	ENSG00000105122.12	RASAL3	protein_coding	Protein coding	12948	-1.79628866939193	8.5020190355185e-05	0.0120568615023729	237.874028329768	90.5379032699034	189.954518596573	271.608940990885	130.57243858358	97.6163283269567	44.2258854892841	29.343442414231	57.7188571693448	36.0896996490037	280	87	193	316	125	95	45	26	69	35	271.609	10	YES	YES
ENST00000344722.5	ENSG00000113810.15	SMC4	protein_coding	Protein coding	34472	1.88310966413478	8.7166420549465e-06	0.00151154120905935	420.527300082982	340.297636428257	430.104272677215	279.344638677334	516.02227728231	2082.8241844078	1886.97111420945	521.410399822105	960.307942469679	1874.60211319682	495	327	437	325	494	2027	1920	462	1148	1818	2082.82	10	YES	YES
ENST00000345330.8	ENSG00000156642.16	NPTN	protein_coding	Protein coding	73400	4.51624849947158	5.76182270040069e-05	0.0085628506806733	24.6369529341545	65.5619299540679	68.8954212526432	65.3236693522382	31.3373852600593	50.3494746107461	1946.92175898382	3740.16031387545	41.8252588183658	73.2105335736933	29	63	70	76	30	49	1981	3314	50	71	3740.16	10	YES	YES
ENST00000345985.7	ENSG00000115761.15	NOL10	protein_coding	Protein coding	119207	-5.01942099771623	5.39052200379897e-05	0.00806946893728222	298.192085513387	48.9112810768443	2.95266091082756	405.694367556005	106.547109884202	1.02754029817849	0.982797455317424	1.12859393900889	0.836505176367316	22.6849540650881	351	47	3	472	102	1	1	1	1	22	405.694	5	YES	YES
ENST00000347624.3	ENSG00000172061.8	LRRC15	protein_coding	Protein coding	14497	-4.76513141739794	0.0002729226062881	0.0324303940372063	817.267197332987	36.4232944189266	149.601486148597	2456.51377643022	16.7132721386983	16.4406447708559	28.5011262042053	19.1860969631511	63.574393403916	0	962	35	152	2858	16	16	29	17	76	0	2456.51	9	YES	YES
ENST00000347735.10	ENSG00000082805.19	ERC1	nonsense_mediated_decay	Protein coding	500330	-4.56499927867035	0.000163838187954179	0.0215069380890962	11.0441513153106	166.506488772236	0.984220303609188	183.078178579299	5.22289754334322	1.02754029817849	3.9311898212697	1.12859393900889	4.18252588183658	5.15567137842911	13	160	1	213	5	1	4	1	5	5	183.078	3	YES	YES
ENST00000349228.8	ENSG00000161955.16	TNFSF13	protein_coding	Protein coding	3125	-5.74938664594564	5.64686594534638e-06	0.00100034199764066	59.4685070824419	147.77450878536	84.6429461103902	28.3642248503139	2.08915901733729	0	3.9311898212697	0	0	2.06226855137164	70	142	86	33	2	0	4	0	0	2	147.775	4	YES	YES
ENST00000350110.2	ENSG00000134115.12	CNTN6	protein_coding	Protein coding	310934	-8.09090791520322	3.2958705858725e-06	0.000600045760388925	48.4243557671313	31.2199666447943	0	53.2903618399838	116.992904970888	0	0	0	0	0	57	30	0	62	112	0	0	0	0	0	116.993	4	YES	YES
ENST00000355468.7	ENSG00000141696.12	P3H4	protein_coding	Protein coding	10657	5.30117416360991	1.67007148884896e-06	0.000312008873442319	0.849550101177742	2.08133110965295	4.92110151804594	17.1904393032206	15.6686926300296	85.2858447488148	99.2625429870598	1106.02206022871	10.8745672927751	304.184611327317	1	2	5	20	15	83	101	980	13	295	1106.02	7	YES	YES
ENST00000355540.7	ENSG00000196367.12	TRRAP	protein_coding	Protein coding	134754	2.75184631789837	2.84684556419207e-08	5.74328359779477e-06	853.79785168363	1044.82821704578	910.403780838499	816.545866902977	1056.069883264	7720.93780051319	8735.10378286126	6506.34405838623	7484.21181295838	1086.81552657286	1005	1004	925	950	1011	7514	8888	5765	8947	1054	8735.1	10	YES	YES
ENST00000355710.7	ENSG00000165731.18	RET	protein_coding	Protein coding	53325	-3.48671934554407	0.000330260078998635	0.0381665374053468	61.1676072847974	57.2366055154561	20.6686263757929	330.056434621835	63.7193500287872	6.16524178907095	4.91398727658712	21.4432848411688	15.0570931746117	0	72	55	21	384	61	6	5	19	18	0	330.056	7	YES	YES
ENST00000356508.9	ENSG00000105223.19	PLD3	protein_coding	Protein coding	29784	-5.71061464278483	3.64194171522538e-08	7.32034742461299e-06	93.4505111295516	92.6192343795563	6926.94249680146	677.30330854689	4398.72431100366	84.2583044506363	36.3635058467447	45.1437575603554	30.9506915255907	36.0896996490037	110	89	7038	788	4211	82	37	40	37	35	6926.94	10	YES	YES
ENST00000356786.9	ENSG00000168071.21	CCDC88B	protein_coding	Protein coding	17312	-6.37044764270229	1.17013623198204e-05	0.0019974785004535	186.051472157925	19.772645541703	9.84220303609188	384.20631842698	15.6686926300296	0	0	6.77156363405331	0.836505176367316	0	219	19	10	447	15	0	0	6	1	0	384.206	4	YES	YES
ENST00000357052.7	ENSG00000167578.17	RAB4B	protein_coding	Protein coding	18670	-5.09593972402566	6.58515125604759e-05	0.00966398899879914	597.233721127952	2.08133110965295	28.5423888046664	61.885581491594	3.13373852600593	1.02754029817849	3.9311898212697	7.9001575730622	3.34602070546926	4.12453710274328	703	2	29	72	3	1	4	7	4	4	597.234	3	YES	YES
ENST00000357383.4	ENSG00000104827.12	CGB3	protein_coding	Protein coding	1465	5.51659187807308	4.32076421796881e-06	0.000776309910663459	1219.10439519006	1249.8393313466	521.63676091287	21.4880491290257	587.053683871777	4516.03961049447	43129.0835291498	83.5159514866575	39571.7138732322	77459.8379237946	1435	1201	530	25	562	4395	43884	74	47306	75121	77459.8	10	YES	YES
ENST00000357410.7	ENSG00000064655.18	EYA2	protein_coding	Protein coding	294221	-9.0845178707566	0.000221854373083625	0.0275794711877719	146.122617402572	0	195.859840418228	0	155.642346791628	0	0	0	0	0	172	0	199	0	149	0	0	0	0	0	195.86	3	YES	YES
ENST00000357475.8	ENSG00000157216.15	SSBP3	protein_coding	Protein coding	179304	-10.180917906891	0.000119925434643518	0.016411595855241	883.532105224851	0	89.5640476284361	0	90.8784172541719	0	0	0	0	0	1040	0	91	0	87	0	0	0	0	0	883.532	3	YES	YES
ENST00000358308.7	ENSG00000213390.10	ARHGAP19	protein_coding	Protein coding	70498	-11.9261527890468	9.34722145830941e-10	1.92836936361891e-07	918.363659373139	265.369716480751	1266.69153074502	0	1116.65549476678	0	0	0	0	0	1081	255	1287	0	1069	0	0	0	0	0	1266.69	4	YES	YES
ENST00000358704.4	ENSG00000179456.10	ZBTB18	protein_coding	Protein coding	6194	-3.29130778504222	0.000340208478732177	0.0391234985717372	286.298384096899	21.853976651356	636.790536435145	41.2570543277294	22.9807491907101	18.4957253672129	23.5871389276182	24.8290666581955	12.5475776455097	23.7160883407739	337	21	647	48	22	18	24	22	15	23	636.791	10	YES	YES
ENST00000359342.6	ENSG00000104818.14	CGB2	protein_coding	Protein coding	1261	4.8986767023867	3.69613234763124e-05	0.00574239793626591	503.783209998401	331.972311989646	211.607365275975	7.73569768644925	405.296849363434	2465.0691753302	7900.70874329677	24.8290666581955	6483.75162202307	26687.8173233004	593	319	215	9	388	2399	8039	22	7751	25882	26687.8	9	YES	YES
ENST00000359415.8	ENSG00000095139.13	ARCN1	protein_coding	Protein coding	30505	-3.34967578853338	0.000326305945289267	0.0378427328555881	87.5036604213074	1997.03719971201	650.569620685673	55.8689277354668	101.324212340858	64.735038785245	38.3291007573795	88.0303272426931	62.7378882275487	29.9028939948888	103	1919	661	65	97	63	39	78	75	29	1997.04	10	YES	YES
ENST00000359576.9	ENSG00000163539.16	CLASP2	protein_coding	Protein coding	221965	-5.25855072076746	0.000321573171397356	0.0373466075392723	33.1324539459319	50.9926121864973	45.2741339660226	3369.32610343123	51.1843959247635	38.0189910326042	0	37.2435999872932	4.18252588183658	13.4047455839157	39	49	46	3920	49	37	0	33	5	13	3369.33	8	YES	YES
ENST00000359761.7	ENSG00000115935.17	WIPF1	protein_coding	Protein coding	120680	-4.69711496147221	0.000407119750997005	0.0454187440687678	1010.11507030033	42.6672877478855	41.3372527515859	1.71904393032206	47.0060778900889	2.05508059635698	32.432316025475	2.25718787801777	4.18252588183658	3.09340282705746	1189	41	42	2	45	2	33	2	5	3	1010.12	5	YES	YES
ENST00000359863.8	ENSG00000196367.12	TRRAP	protein_coding	Protein coding	134754	2.15574384553981	5.84663880036012e-07	0.00011282295305729	1524.09288151287	1899.21463755832	1548.17853757725	1231.69497607575	1351.68588421722	8229.57024811154	8648.61760679333	7578.50830044467	7507.63395789666	1699.30928633023	1794	1825	1573	1433	1294	8009	8800	6715	8975	1648	8648.62	10	YES	YES
ENST00000361339.9	ENSG00000187535.13	IFT140	protein_coding	Protein coding	23068	2.6264612897042	0.000348577969731513	0.0398904369570519	7.64595091059967	10.4066555482648	18.7001857685746	12.0333075122544	8.35663606934915	25.6885074544623	9.82797455317424	54.1725090724265	79.467991754895	183.541901072076	9	10	19	14	8	25	10	48	95	178	183.542	7	YES	YES
ENST00000366581.6	ENSG00000119285.10	HEATR1	protein_coding	Protein coding	53834	-11.4327053897057	8.35551907364676e-10	1.72594544809575e-07	720.418485798725	671.229282863077	445.851797534962	696.212791780433	0	0	0	0	0	0	848	645	453	810	0	0	0	0	0	0	720.418	4	YES	YES
ENST00000366621.7	ENSG00000135750.14	KCNK1	protein_coding	Protein coding	58509	-1.03446240246044	0.000115292889102468	0.0158569243405603	656.702228210394	680.595272856515	576.753097914984	880.150492324893	669.5754650566	331.895516311653	265.355312935704	262.96238778907	529.507776640511	300.060074224574	773	654	586	1024	641	323	270	233	633	291	880.15	10	YES	YES
ENST00000367255.9	ENSG00000131018.22	SYNE1	protein_coding	Protein coding	515716	-10.0474561007765	0.000215836236739019	0.0268924090476542	0	0	2157.41090551134	7958.31387542596	779.256313466808	0	0	0	0	10.3113427568582	0	0	2192	9259	746	0	0	0	0	10	7958.31	4	YES	YES
ENST00000367687.5	ENSG00000152061.23	RABGAP1L	protein_coding	Protein coding	289574	-4.26727863454699	2.95667659957463e-05	0.00470940366468425	2.54865030353322	60.3586021799356	28.5423888046664	49.8522739793396	21.9361696820415	0	1.96559491063485	0	4.18252588183658	2.06226855137164	3	58	29	58	21	0	2	0	5	2	60.3586	4	YES	YES
ENST00000367806.7	ENSG00000117477.12	CCDC181	protein_coding	Protein coding	32548	7.10532944400047	4.57179315190798e-05	0.00693232435660226	0	0	0	0	0	38.0189910326042	35.3807083914273	9.02875151207109	0	38.1519682003754	0	0	0	0	0	37	36	8	0	37	38.152	3	YES	YES
ENST00000367929.2	ENSG00000198574.5	SH2D1B	protein_coding	Protein coding	16861	-3.06994487159157	0.000159588212419789	0.0210838753557143	76.4595091059967	23.9353077610089	68.8954212526432	129.787816739315	16.7132721386983	8.22032238542793	0	14.6717212071155	6.69204141093853	8.24907420548657	90	23	70	151	16	8	0	13	8	8	129.788	6	YES	YES
ENST00000369101.7	ENSG00000148908.14	RGS10	protein_coding	Protein coding	27553	-2.96815750137616	6.10483704968813e-06	0.00107798293615665	434.120101701826	42.6672877478855	312.982056547722	346.387351959894	64.7639295374559	24.6609671562838	32.432316025475	46.2723514993643	27.6046708201214	22.6849540650881	511	41	318	403	62	24	33	41	33	22	434.12	10	YES	YES
ENST00000370597.7	ENSG00000095713.13	CRTAC1	protein_coding	Protein coding	165829	6.41612559350213	8.29801637118242e-05	0.0118288511496774	13.5928016188439	5.20332777413238	3.93688121443675	11.1737855470934	8.35663606934915	10.2754029817849	1.96559491063485	3594.5716957433	3.34602070546926	3.09340282705746	16	5	4	13	8	10	2	3185	4	3	3594.57	4	YES	YES
ENST00000371026.7	ENSG00000152763.16	WDR78	protein_coding	Protein coding	112003	-2.50670174735515	1.10772732221236e-08	2.25973621613752e-06	229.37852731799	97.8225621536887	184.049196774918	208.004315568969	161.90982384364	58.569796996174	33.4151134807924	15.8003151461244	17.5666087037136	29.9028939948888	270	94	187	242	155	57	34	14	21	29	229.379	10	YES	YES
ENST00000371037.8	ENSG00000118473.21	SGIP1	protein_coding	Protein coding	214018	6.26975772426318	2.15565216648832e-06	0.000399996483024156	0	0	0	0	6.26747705201186	50.3494746107461	43.2430880339666	286.662860508257	36.8062277601619	52.5878480599769	0	0	0	0	6	49	44	254	44	51	286.663	5	YES	YES
ENST00000371218.8	ENSG00000172456.17	FGGY	protein_coding	Protein coding	465744	4.96581077439049	5.72840340357437e-05	0.00852089628739289	2.54865030353322	1.04066555482648	1.96844060721838	0	1.04457950866864	3.08262089453548	88.4517709785681	98.1876726937731	1.67301035273463	15.4670141352873	3	1	2	0	1	3	90	87	2	15	98.1877	3	YES	YES
ENST00000371246.6	ENSG00000095637.21	SORBS1	protein_coding	Protein coding	249605	8.33249458822866	6.35987384774828e-07	0.000122582836095015	33.9820040471097	56.1959399606297	36.41615123354	43.8356202232124	66.8530885547932	55.4871761016386	47.1742778552363	76308.7505921468	30.1141863492234	40.214236751747	40	54	37	51	64	54	48	67614	36	39	76308.8	10	YES	YES
ENST00000371247.6	ENSG00000095637.21	SORBS1	protein_coding	Protein coding	249605	5.67373831553614	8.79610071943282e-05	0.0123989533729083	37.3802044518206	120.717204359871	158.459468881079	159.01156355479	111.770007427545	36.9914507344257	150.368010663566	29501.4455656923	82.8140124603643	209.320257964222	44	116	161	185	107	36	153	26140	99	203	29501.4	10	YES	YES
ENST00000371789.7	ENSG00000160345.12	C9orf116	protein_coding	Protein coding	5338	-2.55836425067551	0.000450695878778742	0.0489823797625992	20.3892024282658	23.9353077610089	25.5897278938389	37.8189664670852	14.624113121361	9.24786268360643	7.86237964253939	1.12859393900889	2.50951552910195	0	24	23	26	44	14	9	8	1	3	0	37.819	5	YES	YES
ENST00000371825.7	ENSG00000131725.13	WDR44	protein_coding	Protein coding	103795	-11.3221221301927	1.63446415466253e-05	0.00275008641957347	822.364497940054	979.266287091713	0	0	545.270503525032	0	0	0	0	0	968	941	0	0	522	0	0	0	0	0	979.266	3	YES	YES
ENST00000372045.5	ENSG00000101938.14	CHRDL1	protein_coding	Protein coding	121910	-6.59951020037259	0.000431215659447971	0.0474302566398037	19.5396523270881	26.0166388706619	36.41615123354	20572.6582361292	0	18.4957253672129	37.3463033020621	138.817054498093	5.0190310582039	13.4047455839157	23	25	37	23935	0	18	38	123	6	13	20572.7	8	YES	YES
ENST00000372141.6	ENSG00000185737.12	NRG3	protein_coding	Protein coding	1110332	9.15891047587874	5.52389631333122e-07	0.000106846078301841	0	0	0	0	0	0	39.311898212697	279.891296874204	89.5060538713028	91.7709505360381	0	0	0	0	0	0	40	248	107	89	279.891	4	YES	YES
ENST00000372851.7	ENSG00000101098.12	RIMS4	protein_coding	Protein coding	58531	-7.58066880552346	0.00014426504084745	0.0192609077055988	15.2919018211993	41.626622193059	89.5640476284361	694.493747850111	0	0	0	4.51437575603554	0	0	18	40	91	808	0	0	0	4	0	0	694.494	4	YES	YES
ENST00000373266.8	ENSG00000142687.17	KIAA0319L	protein_coding	Protein coding	20603	5.65232026654849	3.28640874532383e-06	0.000598987204594439	2.54865030353322	8.3253244386118	12.7948639469194	7.73569768644925	31.3373852600593	171.599229795808	5.89678473190454	15.8003151461244	1335.8987666586	1619.91194710243	3	8	13	9	30	167	6	14	1597	1571	1619.91	6	YES	YES
ENST00000373700.8	ENSG00000148634.15	HERC4	protein_coding	Protein coding	152860	-1.42304537433994	0.000147444554133222	0.0196694149396016	830.010448850653	2686.99846256196	1912.34004991265	3172.49557340936	1744.44777947663	799.426351982867	921.864013087744	777.601223977122	782.968845079808	576.404060108374	977	2582	1943	3691	1670	778	938	689	936	559	3172.5	10	YES	YES
ENST00000373710.5	ENSG00000168528.11	SERINC2	protein_coding	Protein coding	25113	-9.59920170942521	4.84877414026811e-05	0.0073185293360896	3450.02296088281	0	3440.83418141772	5875.69215384079	0	5.13770149089246	0	0	0	11.342477032544	4061	0	3496	6836	0	5	0	0	0	11	5875.69	4	YES	YES
ENST00000374114.7	ENSG00000244462.7	RBM12	protein_coding	Protein coding	15992	-2.02951800779584	6.99484586272925e-06	0.00122460511501671	3721.87899325969	4550.83047125618	3687.87347762363	860.381487126189	4717.32106114759	1148.79005336355	806.876710815605	717.785745209651	956.961921764209	665.081607817355	4381	4373	3747	1001	4516	1118	821	636	1144	645	4717.32	10	YES	YES
ENST00000374282.7	ENSG00000158006.13	PAFAH2	protein_coding	Protein coding	38391	-1.40754621777404	0.000366723542663101	0.0417054063220562	3912.1782159235	1273.77463910761	2322.75991651768	2316.41169610897	1834.28161722214	927.868889255178	1154.78700999797	753.900751257936	447.530269356514	1111.56274918932	4605	1224	2360	2695	1756	903	1175	668	535	1078	3912.18	10	YES	YES
ENST00000374601.7	ENSG00000204219.9	TCEA3	protein_coding	Protein coding	21227	-7.00117990248173	3.78048168834595e-05	0.00585394581308793	24.6369529341545	43.707953302712	33.4634903227124	0	15.6686926300296	0	0	0	0	0	29	42	34	0	15	0	0	0	0	0	43.708	4	YES	YES
ENST00000374792.6	ENSG00000181409.11	AATK	nonsense_mediated_decay	Protein coding	48775	8.94724405954627	3.67428234488307e-06	0.000665985980256079	0	0	0	0	0	27.7435880508193	193.611098697532	16.9289090851333	0	193.853243828934	0	0	0	0	0	27	197	15	0	188	193.853	4	YES	YES
ENST00000375994.6	ENSG00000101306.10	MYLK2	protein_coding	Protein coding	15382	5.17227876472729	3.20265712739758e-05	0.00505219930976922	1.69910020235548	0	0	0	0	4.11016119271397	11.7935694638091	31.6006302922488	7.52854658730584	15.4670141352873	2	0	0	0	0	4	12	28	9	15	31.6006	3	YES	YES
ENST00000376083.7	ENSG00000135049.15	AGTPBP1	protein_coding	Protein coding	195280	4.79732556447955	1.69612089680236e-08	3.45146941054634e-06	1.69910020235548	2.08133110965295	2.95266091082756	1.71904393032206	2.08915901733729	8.22032238542793	33.4151134807924	144.460024193137	26.7681656437541	79.3973392278082	2	2	3	2	2	8	34	128	32	77	144.46	4	YES	YES
ENST00000376089.6	ENSG00000204482.10	LST1	protein_coding	Protein coding	1856	-1.83410966235356	0.000444045907456938	0.0485165208454847	46.7252555647758	27.0573044254884	52.163676091287	16.3309173380595	16.7132721386983	7.19278208724944	13.7591643744439	10.15734545108	8.36505176367316	5.15567137842911	55	26	53	19	16	7	14	9	10	5	52.1637	7	YES	YES
ENST00000376828.6	ENSG00000204632.11	HLA-G	protein_coding	Protein coding	4159	-10.7024834495304	3.49222212195284e-05	0.00546697552357342	0	400.656238608193	338.571784441561	788.181642052663	0	0	0	0	0	0	0	385	344	917	0	0	0	0	0	0	788.182	3	YES	YES
ENST00000376896.7	ENSG00000198963.10	RORB	protein_coding	Protein coding	195813	-8.90529432135504	0.000404697360940547	0.0453023798356747	6.79640080942193	0	113.185334915057	22976.7411726846	0	18.4957253672129	12.7763669191265	16.9289090851333	0	0	8	0	115	26732	0	18	13	15	0	0	22976.7	5	YES	YES
ENST00000376991.6	ENSG00000175550.7	DRAP1	protein_coding	Protein coding	2114	9.28742889687464	2.76884297279938e-07	5.41947384156339e-05	0	0	0	0	0	0	52.0882651318235	276.505515057177	111.255188456853	107.237964671325	0	0	0	0	0	0	53	245	133	104	276.506	4	YES	YES
ENST00000377091.6	ENSG00000078403.16	MLLT10	protein_coding	Protein coding	22681	2.17821307755143	0.000318211997573026	0.0370348248174679	21.2387525294435	24.9759733158354	14.7633045541378	20.6285271638647	18.8024311560356	25.6885074544623	113.021707361504	84.6445454256664	29.2776811728561	202.102318034421	25	24	15	24	18	25	115	75	35	196	202.102	10	YES	YES
ENST00000377602.4	ENSG00000148488.15	ST8SIA6	protein_coding	Protein coding	134457	2.41348319546774	0.000260156246872273	0.0311614431428672	129.981165480194	27.0573044254884	90.5482679320453	19.7690051987037	43.872339364083	216.811002915662	88.4517709785681	584.611660406603	335.438575723294	434.107530063731	153	26	92	23	42	211	90	518	401	421	584.612	10	YES	YES
ENST00000377938.2	ENSG00000169605.5	GKN1	protein_coding	Protein coding	6402	-6.93916109229304	0.000144016567033284	0.0192433788487159	146.122617402572	103.025889927821	15.747524857747	271.608940990885	0	0	0	4.51437575603554	0	0	172	99	16	316	0	0	0	4	0	0	271.609	4	YES	YES
ENST00000378036.5	ENSG00000148481.13	MINDY3	protein_coding	Protein coding	39839	-1.03745761950806	0.000397313283321676	0.0445669349457097	443.465152814781	653.537968431027	422.230510248342	430.620504545675	578.697047802428	284.628662595442	370.514640654669	177.189248424395	217.491345855502	181.479632520705	522	628	429	501	554	277	377	157	260	176	653.538	10	YES	YES
ENST00000378142.8	ENSG00000171659.13	GPR34	protein_coding	Protein coding	8305	-2.04715884655997	7.08904832861087e-05	0.010311331606978	1286.2188531831	248.719067603528	929.103966607073	969.54077670164	901.472115981039	103.781570116028	271.252097667609	364.53584229987	175.666087037136	134.047455839157	1514	239	944	1128	863	101	276	323	210	130	1286.22	10	YES	YES
ENST00000378324.6	ENSG00000149131.15	SERPING1	protein_coding	Protein coding	17158	-10.5879686627781	6.7921529976448e-09	1.38903335114226e-06	252.316380049789	419.38821859507	0	278.485116712173	460.659563322872	0	0	0	0	0	297	403	0	324	441	0	0	0	0	0	460.66	4	YES	YES
ENST00000379016.7	ENSG00000110422.11	HIPK3	protein_coding	Protein coding	99437	3.96497658770454	2.20308483277291e-06	0.000408336551995826	439.217402308892	439.160864136773	424.19895085556	392.80153807859	396.940213294084	434.649546129502	11918.3847406344	9661.89271185507	10165.2109032156	493.913318053508	517	422	431	457	380	423	12127	8561	12152	479	11918.4	10	YES	YES
ENST00000380172.8	ENSG00000099810.18	MTAP	protein_coding	Protein coding	64536	-3.71337378541649	0.000226571124890857	0.027996280652616	807.072596118854	48.9112810768443	774.581378940431	16.3309173380595	30.2928057513907	12.3304835781419	38.3291007573795	24.8290666581955	27.6046708201214	24.7472226164597	950	47	787	19	29	12	39	22	33	24	807.073	10	YES	YES
ENST00000380375.4	ENSG00000137274.12	BPHL	protein_coding	Protein coding	33344	6.43791009124442	3.07357501268197e-05	0.00487197240765066	0	0	0.984220303609188	0	0	41.1016119271397	19.6559491063485	23.7004727191866	0	28.871759719203	0	0	1	0	0	40	20	21	0	28	41.1016	4	YES	YES
ENST00000381086.9	ENSG00000146674.14	IGFBP3	protein_coding	Protein coding	9028	-5.14247093741903	9.04186911383658e-06	0.00156298701277475	7934.79794500011	190.441796533245	156.491028273861	116.8949872619	4614.95226929807	143.855641744989	78.6237964253939	25.9576605972044	109.582178104118	10.3113427568582	9340	183	159	136	4418	140	80	23	131	10	7934.8	10	YES	YES
ENST00000381458.5	ENSG00000125780.11	TGM3	protein_coding	Protein coding	45078	-2.59266256539777	6.4110913084381e-05	0.00941696415464301	29.734253541221	12.4879866579177	30.5108294118848	24.0666150245088	9.40121557801779	4.11016119271397	5.89678473190454	0	3.34602070546926	4.12453710274328	35	12	31	28	9	4	6	0	4	4	30.5108	4	YES	YES
ENST00000382333.1	ENSG00000137440.4	FGFBP1	protein_coding	Protein coding	3172	-7.49394267210006	0.000135518828462223	0.0182265609929642	6.79640080942193	24.9759733158354	27.5581685010573	1412.19458875957	5.22289754334322	8.22032238542793	0	0	0	0	8	24	28	1643	5	8	0	0	0	0	1412.19	3	YES	YES
ENST00000382353.5	ENSG00000102678.6	FGF9	protein_coding	Protein coding	33116	3.82013982520732	2.72921612521403e-06	0.000501327084620131	30.5838036423987	16.6506488772236	23.6212872866205	18.9094832335426	20.8915901733729	83.2307641524578	57.985049863728	731.328872477758	49.3538054056716	642.396653752267	36	16	24	22	20	81	59	648	59	623	731.329	10	YES	YES
ENST00000382899.8	ENSG00000147050.14	KDM6A	protein_coding	Protein coding	239422	2.34535757097873	8.42010628763048e-05	0.0119717144098883	85.8045602189519	451.64885079469	192.907179507401	68.7617572128823	413.653485432783	647.35038785245	1620.63300381843	1607.11776914865	1374.3780047715	910.49156543058	101	434	196	80	396	630	1649	1424	1643	883	1620.63	10	YES	YES
ENST00000382989.7	ENSG00000196549.10	MME	protein_coding	Protein coding	10480	1.96488108032707	0.000171768116616905	0.0223690853089571	35.6811042494651	11.4473211030912	38.3845918407583	40.3975323625683	18.8024311560356	190.094955163021	154.299200484836	45.1437575603554	72.7759503439565	104.144561844268	42	11	39	47	18	185	157	40	87	101	190.095	10	YES	YES
ENST00000383096.7	ENSG00000166960.16	CCDC178	protein_coding	Protein coding	503287	-7.13960747600445	1.59353971123866e-09	3.28341159724204e-07	29.734253541221	6.24399332895885	26.5739481974481	45.5546641535345	20.8915901733729	0	0	0	0	0	35	6	27	53	20	0	0	0	0	0	45.5547	4	YES	YES
ENST00000388887.6	ENSG00000136011.14	STAB2	protein_coding	Protein coding	179455	-5.45889587502515	3.97433489176268e-05	0.00612823781460548	73.9108588024635	256.003726487313	607.263927326869	8847.05958740246	27.1590672253847	147.965802937703	27.5183287488879	11.2859393900889	30.1141863492234	6.18680565411493	87	246	617	10293	26	144	28	10	36	6	8847.06	9	YES	YES
ENST00000388925.8	ENSG00000160111.12	CPAMD8	protein_coding	Protein coding	133864	-6.49203006753321	5.19719608641757e-05	0.00781242273462011	68.8135581953971	35.3826288641002	33.4634903227124	0	45.9614983814203	2.05508059635698	0	0	0	0	81	34	34	0	44	2	0	0	0	0	68.8136	4	YES	YES
ENST00000389054.7	ENSG00000131504.15	DIAPH1	protein_coding	Protein coding	104040	7.25870887106421	3.90747300143376e-05	0.00603080264426174	111.291063254284	8.3253244386118	0.984220303609188	0.859521965161028	4.17831803467457	1.02754029817849	756.754040594416	3164.57740498092	1.67301035273463	15333.9978137238	131	8	1	1	4	1	770	2804	2	14871	15334	4	YES	YES
ENST00000389202.2	ENSG00000156886.11	ITGAD	protein_coding	Protein coding	33194	-4.34001931779455	0.000350502915749255	0.040082790959966	185.201922056748	38.5046255285796	151.569926755815	1090.73337378935	15.6686926300296	33.9088298398902	7.86237964253939	4.51437575603554	26.7681656437541	0	218	37	154	1269	15	33	8	4	32	0	1090.73	7	YES	YES
ENST00000389256.8	ENSG00000163576.17	EFHB	non_stop_decay	Protein coding	37684	-7.59179431967588	1.84208894074088e-05	0.00305868717563788	12.7432515176661	85.334575495771	24.6055075902297	54.1498838051448	0	0	0	0	0	0	15	82	25	63	0	0	0	0	0	0	85.3346	4	YES	YES
ENST00000391958.6	ENSG00000159915.12	ZNF233	protein_coding	Protein coding	15395	-1.48436539403793	1.80357333157324e-05	0.00300689548593191	191.148772764992	136.327187682268	72.8323024670799	97.1259820631962	178.623095982338	38.0189910326042	49.1398727658712	41.7579757433288	57.7188571693448	54.6501166113485	225	131	74	113	171	37	50	37	69	53	191.149	10	YES	YES
ENST00000392038.6	ENSG00000105221.16	AKT2	protein_coding	Protein coding	55079	7.86231525738244	1.8305391616434e-07	3.60008958139827e-05	1.69910020235548	1.04066555482648	0.984220303609188	0.859521965161028	1.04457950866864	146.938262639524	35.3807083914273	1.12859393900889	1128.44548291951	1.03113427568582	2	1	1	1	1	143	36	1	1349	1	1128.45	3	YES	YES
ENST00000392111.6	ENSG00000074582.12	BCS1L	protein_coding	Protein coding	3709	-6.937494684403	0.00016857499648533	0.0220056031580507	45.875705463598	43.707953302712	2.95266091082756	19.7690051987037	0	0	0	0	0	0	54	42	3	23	0	0	0	0	0	0	45.8757	3	YES	YES
ENST00000392190.9	ENSG00000158793.13	NIT1	protein_coding	Protein coding	3076	-7.37196614829081	1.65966684599222e-05	0.00278678088052301	19.5396523270881	35.3826288641002	36.41615123354	0	60.5856115027813	0	0	0	0	0	23	34	37	0	58	0	0	0	0	0	60.5856	4	YES	YES
ENST00000392723.5	ENSG00000143442.21	POGZ	protein_coding	Protein coding	39481	2.85781543620769	0.000313242175944604	0.0365081644068637	116.388363861351	158.181164333624	139.759283112505	95.4069381328741	102.368791849527	2684.9627991404	132.677656467852	1063.13549054637	423.271619241862	133.016321563471	137	152	142	111	98	2613	135	942	506	129	2684.96	10	YES	YES
ENST00000392746.7	ENSG00000143390.17	RFX5	protein_coding	Protein coding	4576	7.50231847825678	6.34972684957892e-11	1.33002480074509e-08	0.849550101177742	1.04066555482648	0.984220303609188	5.15713179096617	1.04457950866864	1.02754029817849	305.650008603719	679.413551283349	326.237018783253	353.679056560237	1	1	1	6	1	1	311	602	390	343	679.414	4	YES	YES
ENST00000393249.6	ENSG00000091039.16	OSBPL8	protein_coding	Protein coding	207739	-5.3486399084437	0.00044644693080871	0.0486956399569606	3.39820040471097	15.6099833223971	10.8264233397011	49.8522739793396	4668.22582424017	48.2943940143891	29.4839236595227	6.77156363405331	26.7681656437541	5.15567137842911	4	15	11	58	4469	47	30	6	32	5	4668.23	7	YES	YES
ENST00000393399.6	ENSG00000137509.10	PRCP	protein_coding	Protein coding	76063	-1.50463250273331	0.00027640181304864	0.0327726735994379	176.70642104497	88.4565721602504	99.406250664528	254.418501687664	86.7000992194974	45.2117731198536	57.0022524084106	58.6868848284621	31.787196701958	56.7123851627202	208	85	101	296	83	44	58	52	38	55	254.419	10	YES	YES
ENST00000393569.6	ENSG00000054983.16	GALC	protein_coding	Protein coding	59335	-11.0834087559184	2.6397506639296e-05	0.00424994680910971	196.246073372058	0	0	1211.92597087705	580.786206819766	0	0	0	0	0	231	0	0	1410	556	0	0	0	0	0	1211.93	3	YES	YES
ENST00000394056.6	ENSG00000137171.14	KLC4	protein_coding	Protein coding	15193	-9.90008362130298	9.50782489250123e-05	0.0133221500699383	0	275.776372029016	0	152.994909798663	447.080029710179	0	0	0	0	0	0	265	0	178	428	0	0	0	0	0	447.08	3	YES	YES
ENST00000394103.7	ENSG00000171475.13	WIPF2	protein_coding	Protein coding	60493	-11.5700103940293	1.08460390872286e-05	0.00185920130148905	981.230366860291	803.393808326039	0	1002.20261137776	0	0	0	0	0	0	1155	772	0	1166	0	0	0	0	0	0	1002.2	3	YES	YES
ENST00000394249.7	ENSG00000198901.13	PRC1	protein_coding	Protein coding	28458	2.55195553932953	4.57590236566923e-06	0.000819460779373467	37.3802044518206	34.3419633092737	71.8480821634707	18.0499612683816	22.9807491907101	122.277295483241	305.650008603719	414.193975616261	110.418683280486	129.922918736413	44	33	73	21	22	119	311	367	132	126	414.194	10	YES	YES
ENST00000394426.5	ENSG00000172819.16	RARG	protein_coding	Protein coding	21690	-3.11710902497727	5.31384441722648e-05	0.00796194254113228	27.1856032376877	49.9519466316708	13.7790842505286	42.9760982580514	44.9169188727517	1.02754029817849	7.86237964253939	10.15734545108	0.836505176367316	1.03113427568582	32	48	14	50	43	1	8	9	1	1	49.9519	6	YES	YES
ENST00000394466.6	ENSG00000113580.14	NR3C1	protein_coding	Protein coding	122992	1.51565742254526	0.000197193982442888	0.0250835022531418	21.2387525294435	29.1386355351413	8.85798273248269	16.3309173380595	30.2928057513907	58.569796996174	57.985049863728	37.2435999872932	61.0648778748141	86.615279157609	25	28	9	19	29	57	59	33	73	84	86.6153	9	YES	YES
ENST00000394595.7	ENSG00000164093.15	PITX2	protein_coding	Protein coding	19591	10.0662805848483	2.24464464537404e-08	4.54514247070325e-06	0	0	0	0	0	171.599229795808	154.299200484836	363.407248360861	249.27854255746	0	0	0	0	0	0	167	157	322	298	0	363.407	4	YES	YES
ENST00000394714.6	ENSG00000164659.14	KIAA1324L	nonsense_mediated_decay	Protein coding	65031	5.13491180975968	0.000155724406073153	0.0206882850984005	1.69910020235548	1.04066555482648	7.8737624288735	0.859521965161028	5.22289754334322	216.811002915662	346.927501727051	1.12859393900889	18.403113880081	1.03113427568582	2	1	8	1	5	211	353	1	22	1	346.928	3	YES	YES
ENST00000395626.5	ENSG00000072134.15	EPN2	protein_coding	Protein coding	53737	-10.3069222446482	8.82805695605126e-05	0.0124333263911563	0	0	725.370363759971	382.487274496658	53.2735549421008	0	0	0	0	0	0	0	737	445	51	0	0	0	0	0	725.37	3	YES	YES
ENST00000396331.5	ENSG00000104972.15	LILRB1	protein_coding	Protein coding	20371	-8.55482667229207	1.40238979482943e-06	0.000264102806568005	139.32621659315	24.9759733158354	79.7218445923442	100.56406992384	0	0	0	0	0	0	164	24	81	117	0	0	0	0	0	0	139.326	4	YES	YES
ENST00000396625.3	ENSG00000081052.11	COL4A4	protein_coding	Protein coding	161403	-5.21678574144966	2.66001696825931e-05	0.00427419438839147	159.715419021415	79.0905821668121	272.629024099745	3867.84884322463	687.333316703967	54.4596358034601	49.1398727658712	0	28.4411759964887	4.12453710274328	188	76	277	4500	658	53	50	0	34	4	3867.85	8	YES	YES
ENST00000396787.5	ENSG00000198722.14	UNC13B	protein_coding	Protein coding	242174	4.30638668286597	0.00015127141482153	0.0201308664498882	0	2.08133110965295	1.96844060721838	1.71904393032206	2.08915901733729	34.9363701380687	75.6754040594416	2.25718787801777	1.67301035273463	39.1831024760612	0	2	2	2	2	34	77	2	2	38	75.6754	3	YES	YES
ENST00000397843.6	ENSG00000196914.8	ARHGEF12	protein_coding	Protein coding	152859	-1.87736247936436	0.000329369919639775	0.0380904714531018	965.938465039092	5535.30008612202	935.009288428728	2826.96774341462	3885.83577224735	720.305749023123	778.3755846114	829.516545171531	745.326112143279	777.475243867109	1137	5319	950	3289	3720	701	792	735	891	754	5535.3	10	YES	YES
ENST00000397854.7	ENSG00000160255.17	ITGB2	protein_coding	Protein coding	34903	-7.63075135311001	4.94940693078079e-06	0.000880586898547085	4.24775050588871	15.6099833223971	46.2583542696318	203.706705743164	1.04457950866864	0	0	0	0.836505176367316	0	5	15	47	237	1	0	0	0	1	0	203.707	3	YES	YES
ENST00000397958.5	ENSG00000168824.14	HGNC:18790	protein_coding	Protein coding	32803	-8.58264713683264	1.39812135179295e-06	0.000263601253902107	125.733414974306	0	138.775062808895	28.3642248503139	58.496452485444	0	0	0	0	0	148	0	141	33	56	0	0	0	0	0	138.775	4	YES	YES
ENST00000398499.5	ENSG00000173276.13	ZBTB21	protein_coding	Protein coding	21730	-2.43159130689386	3.46015625743059e-05	0.00542712454902327	423.075950386515	231.027753171478	353.335088995698	321.461214970225	72.0759860981364	27.7435880508193	110.073314995551	22.5718787801777	52.6998261111409	46.401042405862	498	222	359	374	69	27	112	20	63	45	423.076	10	YES	YES
ENST00000398659.8	ENSG00000032389.12	EIPR1	protein_coding	Protein coding	188906	-4.64545116799081	3.18643469682484e-05	0.00503144166387674	299.891185715743	4.1626622193059	186.017637382137	2.57856589548308	29.248226242722	5.13770149089246	5.89678473190454	3.38578181702666	3.34602070546926	3.09340282705746	353	4	189	3	28	5	6	3	4	3	299.891	3	YES	YES
ENST00000398873.4	ENSG00000161179.13	YDJC	protein_coding	Protein coding	1869	-6.95629757682273	2.14516130121739e-05	0.00351922176386931	23.7874028329768	27.0573044254884	28.5423888046664	34.3808786064411	0	0	0	0	0	0	28	26	29	40	0	0	0	0	0	0	34.3809	4	YES	YES
ENST00000399121.9	ENSG00000134769.21	DTNA	protein_coding	Protein coding	298487	8.21799627653894	2.17745911689758e-05	0.00356508455891014	0	0	0.984220303609188	0	1.04457950866864	51.3770149089246	0	490.938363468865	0.836505176367316	37.1208339246896	0	0	1	0	1	50	0	435	1	36	490.938	3	YES	YES
ENST00000399703.5	ENSG00000180071.19	ANKRD18A	protein_coding	Protein coding	49303	-4.30155626159707	5.93833797548435e-05	0.00880923202943171	46.7252555647758	238.312412055263	106.295792789792	1004.78117727324	4.17831803467457	14.3855641744989	3.9311898212697	9.02875151207109	30.1141863492234	13.4047455839157	55	229	108	1169	4	14	4	8	36	13	1004.78	7	YES	YES
ENST00000400445.7	ENSG00000172915.18	NBEA	protein_coding	Protein coding	730449	3.71704366648243	0.000415023959486517	0.0460191793240762	120.636114367239	491.194141878096	132.86974098724	40.3975323625683	205.782163207723	997.741629531316	270.269300212292	10609.9116206225	217.491345855502	933.176519495668	142	472	135	47	197	971	275	9401	260	905	10609.9	10	YES	YES
ENST00000401392.5	ENSG00000121988.17	ZRANB3	protein_coding	Protein coding	333763	3.46491724927002	0.000460587420603666	0.049855655190617	56.9198567789087	48.9112810768443	2.95266091082756	0	13.5795336126924	121.249755185062	273.217692578244	222.33300598475	393.157432892638	341.305445252007	67	47	3	0	13	118	278	197	470	331	393.157	8	YES	YES
ENST00000402191.5	ENSG00000084710.13	EFR3B	protein_coding	Protein coding	112912	3.50029473674077	0.000251298429921993	0.0304109989424686	3.39820040471097	3.12199666447943	0.984220303609188	0	3.13373852600593	39.0465313307827	5.89678473190454	10.15734545108	56.8823519929775	7.21793992980075	4	3	1	0	3	38	6	9	68	7	56.8824	3	YES	YES
ENST00000402198.5	ENSG00000168137.15	SETD5	protein_coding	Protein coding	80436	4.54258645593057	1.05133952243473e-12	3.15628653921731e-10	205.591124485013	259.125723151792	311.997836244113	256.997067583147	53.2735549421008	6809.50955602886	3306.13063968781	7731.99707614988	6620.10196577094	867.183925851776	242	249	317	299	51	6627	3364	6851	7914	841	7732	10	YES	YES
ENST00000402310.5	ENSG00000115204.14	MPV17	protein_coding	Protein coding	13563	-6.92923639086636	8.52938651847155e-05	0.0120852355072507	0	10.4066555482648	50.1952354840686	14.6118734077375	36.5602828034025	0	0	0	0	0	0	10	51	17	35	0	0	0	0	0	50.1952	4	YES	YES
ENST00000402796.5	ENSG00000115970.18	THADA	nonsense_mediated_decay	Protein coding	230692	3.77123278260293	2.49024419334102e-08	5.03004822806981e-06	8.49550101177742	12.4879866579177	15.747524857747	4.29760982580514	52.2289754334322	135.635319359561	236.854186731499	398.393660470137	358.024215485211	138.1719929419	10	12	16	5	50	132	241	353	428	134	398.394	8	YES	YES
ENST00000402905.7	ENSG00000138380.17	CARF	protein_coding	Protein coding	74850	-2.24721681724583	2.03464444181609e-05	0.0033546710938369	883.532105224851	1244.63600357246	236.212872866205	270.749419025724	1090.54100705006	162.351367112202	170.023959769914	209.918472655653	122.966260925995	119.611575979555	1040	1196	240	315	1044	158	173	186	147	116	1244.64	10	YES	YES
ENST00000403362.5	ENSG00000099992.15	TBC1D10A	protein_coding	Protein coding	15883	-2.92333159023005	9.47403478849355e-06	0.00163425109758071	135.078466087261	290.345689796587	389.751240229238	696.212791780433	228.762912398433	125.359916377776	21.6215440169833	19.1860969631511	29.2776811728561	34.0274310976321	159	279	396	810	219	122	22	17	35	33	696.213	10	YES	YES
ENST00000404115.7	ENSG00000158290.16	CUL4B	protein_coding	Protein coding	49154	-7.94168089074277	8.96781529525854e-14	4.53169300464882e-11	3133.14077314351	125.920532134004	135.822401898068	3376.20227915252	1834.28161722214	0	11.7935694638091	5.64296969504443	4.18252588183658	13.4047455839157	3688	121	138	3928	1756	0	12	5	5	13	3376.2	7	YES	YES
ENST00000404909.5	ENSG00000115310.17	RTN4	protein_coding	Protein coding	78640	9.38476243660874	9.9524887330602e-07	0.00018938329023936	0	2.08133110965295	0	0	1.04457950866864	2.05508059635698	1084.02559321512	742.614811867847	204.107263033625	0	0	2	0	0	1	2	1103	658	244	0	1084.03	3	YES	YES
ENST00000405222.5	ENSG00000138101.18	DTNB	protein_coding	Protein coding	296392	-8.42401502616517	3.13467655910563e-06	0.000571967016870232	90.0523107248406	74.9279199475062	0	134.08542656512	15.6686926300296	0	0	0	0	0	106	72	0	156	15	0	0	0	0	0	134.085	4	YES	YES
ENST00000409076.6	ENSG00000071189.21	SNX13	nonsense_mediated_decay	Protein coding	147032	6.38801368717077	5.55188622820325e-06	0.000984578458556243	5.94685070824419	5.20332777413238	13.7790842505286	0	4.17831803467457	6.16524178907095	1185.25373111281	7.9001575730622	27.6046708201214	1207.4582368281	7	5	14	0	4	6	1206	7	33	1171	1207.46	4	YES	YES
ENST00000409304.5	ENSG00000135919.12	SERPINE2	protein_coding	Protein coding	64177	-3.38772930967417	1.65799801508652e-06	0.00031010605699485	17310.4328615977	2796.26834581874	2751.87996889129	29483.3224489536	5150.82155724508	1116.93630412002	1202.94408530853	634.269793722994	903.425590476701	1635.37896123771	20376	2687	2796	34302	4931	1087	1224	562	1080	1586	29483.3	10	YES	YES
ENST00000409587.5	ENSG00000105223.19	PLD3	protein_coding	Protein coding	29799	-4.79000614545381	1.97949047461489e-05	0.00327359483142304	10357.714833559	139.449184346748	187.986077989355	896.481409662953	129.527859074912	147.965802937703	85.5033786126159	69.9728242185509	51.8633209347736	68.0548621952642	12192	134	191	1043	124	144	87	62	62	66	10357.7	10	YES	YES
ENST00000409591.5	ENSG00000136536.14	MARCH7	protein_coding	Protein coding	33445	-2.49758415296107	0.000438815916582695	0.0481372559715278	228.528977216812	45.7892844123649	16.7317451613562	133.225904599959	50.1398164160949	27.7435880508193	21.6215440169833	7.9001575730622	13.3840828218771	13.4047455839157	269	44	17	155	48	27	22	7	16	13	228.529	9	YES	YES
ENST00000409757.8	ENSG00000132405.18	TBC1D14	protein_coding	Protein coding	123267	-2.34472104730957	6.57336158605107e-06	0.00115574335432348	7724.10951990803	1858.62868092009	5599.22930723267	5526.72623598541	2885.12860294279	709.002805743159	583.78168845855	508.995866493007	978.71105634976	1864.29077043996	9092	1786	5689	6430	2762	690	594	451	1170	1808	7724.11	10	YES	YES
ENST00000409876.5	ENSG00000150556.16	LYPD6B	protein_coding	Protein coding	176539	-8.20274513396968	4.01501413080362e-06	0.0007237514714954	15.2919018211993	61.399267734762	101.374691271746	91.96885027223	0	0	0	0	0	0	18	59	103	107	0	0	0	0	0	0	101.375	4	YES	YES
ENST00000410093.5	ENSG00000169756.16	LIMS1	protein_coding	Protein coding	77288	2.74132474295975	7.28273106527246e-15	6.46462448690223e-12	14.4423517200216	14.5693177675707	24.6055075902297	21.4880491290257	26.1144877167161	176.736931286701	133.66045392317	179.446436302413	89.5060538713028	96.9266219144672	17	14	25	25	25	172	136	159	107	94	179.446	10	YES	YES
ENST00000412318.5	ENSG00000206560.11	ANKRD28	nonsense_mediated_decay	Protein coding	192184	-10.6472251561709	3.73467253809085e-05	0.00579679068865976	268.457831972166	0	331.682242316296	869.836228742961	0	0	0	0	0	0	316	0	337	1012	0	0	0	0	0	0	869.836	3	YES	YES
ENST00000413021.2	ENSG00000103066.12	PLA2G15	protein_coding	Protein coding	14620	-5.66422217134983	0.000163314482244887	0.0214553421162327	17.8405521247326	15.6099833223971	14.7633045541378	0	55.3627139594381	0	0	0	0.836505176367316	1.03113427568582	21	15	15	0	53	0	0	0	1	1	55.3627	4	YES	YES
ENST00000415061.7	ENSG00000160439.15	RDH13	protein_coding	Protein coding	18834	3.25526141353627	5.49096814396781e-05	0.00819741642423733	45.875705463598	65.5619299540679	342.508665655997	44.6951421883735	41.7831803467457	1293.67323540672	352.824286458955	391.622096836083	594.755180397162	2526.27897543026	54	63	348	52	40	1259	359	347	711	2450	2526.28	10	YES	YES
ENST00000415251.6	ENSG00000006576.16	PHTF2	protein_coding	Protein coding	124505	4.26305867411815	4.15394161889146e-05	0.0063752521941226	5.09730060706645	10.4066555482648	3.93688121443675	6.87617572128823	14.624113121361	239.416889475589	344.961906816416	5.64296969504443	189.886675035381	4.12453710274328	6	10	4	8	14	233	351	5	227	4	344.962	5	YES	YES
ENST00000415617.5	ENSG00000168918.13	INPP5D	protein_coding	Protein coding	46180	6.69822558974171	2.70699850776347e-05	0.00434119024363185	5.94685070824419	6.24399332895885	0	0	3.13373852600593	815.866996753722	0	218.947224167724	541.218849109653	13.4047455839157	7	6	0	0	3	794	0	194	647	13	815.867	4	YES	YES
ENST00000416016.2	ENSG00000132507.17	EIF5A	protein_coding	Protein coding	4085	5.46125152383552	1.90349692233959e-07	3.73909638268854e-05	9.34505111295516	19.772645541703	19.6844060721838	12.0333075122544	18.8024311560356	14.3855641744989	807.859508270922	18.0575030241422	1888.8286882374	775.412975315738	11	19	20	14	18	14	822	16	2258	752	1888.83	9	YES	YES
ENST00000417551.5	ENSG00000091140.13	DLD	nonsense_mediated_decay	Protein coding	40567	-2.91452619947685	0.000284447577044288	0.0336295264269682	16.1414519223771	31.2199666447943	16.7317451613562	183.078178579299	36.5602828034025	8.22032238542793	14.7419618297614	4.51437575603554	5.0190310582039	5.15567137842911	19	30	17	213	35	8	15	4	6	5	183.078	6	YES	YES
ENST00000418143.1	ENSG00000144535.19	DIS3L2	protein_coding	Protein coding	2315	-6.21735544431046	0.000153672615590256	0.0204338539165997	22.0883026306213	13.5286522127442	0	13.7523514425765	18.8024311560356	0	0	0	0	0	26	13	0	16	18	0	0	0	0	0	22.0883	4	YES	YES
ENST00000418286.1	ENSG00000187017.15	ESPN	protein_coding	Protein coding	5380	-6.59854782179523	9.95653451989225e-05	0.0138680422882754	20.3892024282658	0	40.3530324479767	10.3142635819323	17.7578516473669	0	0	0	0	0	24	0	41	12	17	0	0	0	0	0	40.353	4	YES	YES
ENST00000418904.5	ENSG00000154978.12	VOPP1	protein_coding	Protein coding	80650	4.35146795929248	8.84713139644162e-06	0.00153255086884056	2.54865030353322	12.4879866579177	6.88954212526432	14.6118734077375	17.7578516473669	14.3855641744989	9.82797455317424	411.936787738243	327.073523959621	343.367713803378	3	12	7	17	17	14	10	365	391	333	411.937	7	YES	YES
ENST00000419573.7	ENSG00000058335.15	RASGRF1	protein_coding	Protein coding	130827	-4.1030571573236	1.18119951699445e-05	0.00201427022099476	97.6982616354403	15.6099833223971	8.85798273248269	161.590129450273	111.770007427545	5.13770149089246	0.982797455317424	10.15734545108	0.836505176367316	6.18680565411493	115	15	9	188	107	5	1	9	1	6	161.59	5	YES	YES
ENST00000419654.6	ENSG00000150961.14	SEC24D	protein_coding	Protein coding	99620	2.53506183875967	0.000192243634546083	0.0246254798579475	141.025316795505	106.1478865923	193.89139981101	237.228062384444	32.3819647687279	148.993343235881	671.2506619818	1372.37022983481	1415.3667584135	512.473735015853	166	102	197	276	31	145	683	1216	1692	497	1415.37	10	YES	YES
ENST00000420137.5	ENSG00000164031.16	DNAJB14	nonsense_mediated_decay	Protein coding	31775	-3.44550907517054	0.000231939542737185	0.0285308223439813	45.875705463598	37.4639599737531	4.92110151804594	22.3475710941867	276.81356979719	5.13770149089246	10.8107720084917	3.38578181702666	5.85553623457121	10.3113427568582	54	36	5	26	265	5	11	3	7	10	276.814	6	YES	YES
ENST00000420304.6	ENSG00000143768.12	LEFTY2	protein_coding	Protein coding	4786	-4.91403055385934	0.00027424027312073	0.0325525997342529	10.1946012141329	13.5286522127442	32.4792700191032	4.29760982580514	1.04457950866864	0	0	1.12859393900889	0.836505176367316	0	12	13	33	5	1	0	0	1	1	0	32.4793	3	YES	YES
ENST00000420636.5	ENSG00000155849.15	ELMO1	nonsense_mediated_decay	Protein coding	321836	-3.07525301730434	0.000135214656969306	0.0182005578181848	90.0523107248406	5.20332777413238	121.05909734393	19.7690051987037	81.4772016761542	5.13770149089246	8.84517709785681	3.38578181702666	5.85553623457121	14.4358798596015	106	5	123	23	78	5	9	3	7	14	121.059	5	YES	YES
ENST00000421731.5	ENSG00000144554.10	FANCD2	nonsense_mediated_decay	Protein coding	52465	-8.97659931207196	0.000276864417160629	0.0328038390023695	259.112780859211	126.96119768883	0	75.6379329341705	0	0	0	0	0	0	305	122	0	88	0	0	0	0	0	0	259.113	3	YES	YES
ENST00000422222.5	ENSG00000180376.16	CCDC66	protein_coding	Protein coding	60141	-8.26510040392986	2.58377412016989e-06	0.0004767440656922	50.1234559694867	105.107221037474	95.4693694500912	0	31.3373852600593	0	0	0	0	0	59	101	97	0	30	0	0	0	0	0	105.107	4	YES	YES
ENST00000422400.6	ENSG00000112303.13	VNN2	nonsense_mediated_decay	Protein coding	13989	-9.23985791521613	0.000202568785939206	0.0255194780045384	129.131615379017	124.879866579177	300.187192600802	0	0	0	0	0	0	0	152	120	305	0	0	0	0	0	0	0	300.187	3	YES	YES
ENST00000422911.5	ENSG00000141956.13	PRDM15	protein_coding	Protein coding	81249	-5.73231398660893	9.64972908444869e-06	0.00166281134395592	183.502821854392	759.685855023327	4.92110151804594	5.15713179096617	33.4265442773966	4.11016119271397	5.89678473190454	0	3.34602070546926	5.15567137842911	216	730	5	6	32	4	6	0	4	5	759.686	3	YES	YES
ENST00000422955.5	ENSG00000004534.14	RBM6	protein_coding	Protein coding	137147	-2.39540330353073	0.000443234457285306	0.048460103932409	784.134743387055	1888.80798201005	186.017637382137	1488.6920436589	157.731505808965	155.158585024952	234.888591820864	163.646121156288	143.878890335178	158.794678455616	923	1815	189	1732	151	151	239	145	172	154	1888.81	10	YES	YES
ENST00000423026.6	ENSG00000167208.14	SNX20	protein_coding	Protein coding	15013	-5.97168042181288	0.000250124628442807	0.0303136282166944	12.7432515176661	0	10.8264233397011	17.1904393032206	16.7132721386983	0	0	0	0	0	15	0	11	20	16	0	0	0	0	0	17.1904	4	YES	YES
ENST00000423316.6	ENSG00000104529.17	EEF1D	protein_coding	Protein coding	17979	8.81113812612859	0.000343556278836584	0.0394330402485786	0	0	0	0	0	0	0	238.133321130875	77.7949814021604	77.3350706764366	0	0	0	0	0	0	0	211	93	75	238.133	3	YES	YES
ENST00000424091.2	ENSG00000106330.11	MOSPD3	protein_coding	Protein coding	2829	-7.78612467759226	3.8429318726171e-06	0.000695020469446514	63.7162575883306	0	62.0058791273788	47.2737080838566	29.248226242722	0	0	0	0	0	75	0	63	55	28	0	0	0	0	0	63.7163	4	YES	YES
ENST00000425728.6	ENSG00000050130.17	JKAMP	protein_coding	Protein coding	20201	-2.40013716226466	0.000178317432110245	0.0231120221517603	1362.6783622891	461.014840788129	686.985771919213	869.836228742961	121.171223005563	99.6714089233137	185.748719054993	40.6293818043199	186.540654329911	150.54560425013	1604	443	698	1012	116	97	189	36	223	146	1362.68	10	YES	YES
ENST00000425778.5	ENSG00000115875.18	SRSF7	nonsense_mediated_decay	Protein coding	7815	-1.12031516358247	0.00044735618592479	0.0487161393502634	1953.11568260763	1281.05929799139	1746.99103890631	1329.68048010411	1706.84291716456	1062.47666831656	952.330734202584	397.265066531128	592.24566486806	683.642024779699	2299	1231	1775	1547	1634	1034	969	352	708	663	1953.12	10	YES	YES
ENST00000425934.5	ENSG00000126001.15	CEP250	protein_coding	Protein coding	15799	8.68595145779127	0.000407680360463136	0.0454504096636357	0	0	0	0	0	52.4045552071031	108.107720084917	0	0	200.040049483049	0	0	0	0	0	51	110	0	0	194	200.04	3	YES	YES
ENST00000426073.6	ENSG00000102606.17	ARHGEF7	protein_coding	Protein coding	118884	3.00589245342592	0.000416161125967694	0.0461141348071274	4.24775050588871	18.7319799868766	23.6212872866205	29.223746815475	38.6494418207398	237.361808879232	25.552733838253	383.721939263021	21.7491345855502	250.565628991655	5	18	24	34	37	231	26	340	26	243	383.722	9	YES	YES
ENST00000426296.1	ENSG00000161640.15	SIGLEC11	nonsense_mediated_decay	Protein coding	8789	-7.05334309739041	1.69471207962864e-05	0.00283692383580486	29.734253541221	27.0573044254884	37.4003715371491	27.5047028851529	0	0	0	0	0	0	35	26	38	32	0	0	0	0	0	0	37.4004	4	YES	YES
ENST00000426793.1	ENSG00000116161.17	CACYBP	protein_coding	Protein coding	5316	4.2437648807029	0.000211641790110453	0.0264098719516401	1.69910020235548	1.04066555482648	0	0.859521965161028	0	18.4957253672129	2.94839236595227	2.25718787801777	26.7681656437541	19.5915512380306	2	1	0	1	0	18	3	2	32	19	26.7682	3	YES	YES
ENST00000426927.5	ENSG00000183963.18	SMTN	protein_coding	Protein coding	7257	4.86504087186557	0.000406217973915258	0.0454106897484111	0	5.20332777413238	0	0	0	7.19278208724944	7.86237964253939	84.6445454256664	26.7681656437541	20.6226855137164	0	5	0	0	0	7	8	75	32	20	84.6445	3	YES	YES
ENST00000427335.6	ENSG00000090530.9	P3H2	protein_coding	Protein coding	165607	-26.6446487988839	3.85805899822098e-23	1.05593788761642e-18	1176.62689013117	0	0	2202.95479670772	636.148920779204	0	0	0	0	0	1385	0	0	2563	609	0	0	0	0	0	2202.95	3	YES	YES
ENST00000427865.2	ENSG00000131446.16	MGAT1	protein_coding	Protein coding	12423	-3.73237919247565	2.57622473216687e-05	0.00417221373833313	643.958976692728	7781.05635343756	307.076734726067	312.006473353453	4399.76889051233	155.158585024952	329.237147531337	148.974399949173	223.346882090073	154.670141352873	758	7477	312	363	4212	151	335	132	267	150	7781.06	10	YES	YES
ENST00000428713.5	ENSG00000106829.18	TLE4	protein_coding	Protein coding	134562	-6.98330213896105	6.36789998252879e-05	0.00937028494024115	19.5396523270881	0	12.7948639469194	18.9094832335426	64.7639295374559	0	0	0	0	0	23	0	13	22	62	0	0	0	0	0	64.7639	4	YES	YES
ENST00000428839.1	ENSG00000172061.8	LRRC15	protein_coding	Protein coding	11805	-9.78741814965942	6.79770158289311e-07	0.000130561983454917	399.288547553539	21.853976651356	56.1005573057237	332.635000517318	0	0	0	0	0	0	470	21	57	387	0	0	0	0	0	0	399.289	4	YES	YES
ENST00000429220.5	ENSG00000109917.10	ZPR1	protein_coding	Protein coding	10260	-4.36424170233157	0.000286512751631854	0.0337764185552619	26.33605313651	201.889117636336	29.5266091082756	612.839161159813	25.0699082080474	0	9.82797455317424	9.02875151207109	23.4221449382848	1.03113427568582	31	194	30	713	24	0	10	8	28	1	612.839	6	YES	YES
ENST00000430477.6	ENSG00000140688.16	C16orf58	protein_coding	Protein coding	18882	11.7517494002887	5.13256239209706e-10	1.06287406167137e-07	0	0	0	0	0	0	514.98586658633	746.000593684873	567.987014753408	1189.92895414144	0	0	0	0	0	0	524	661	679	1154	1189.93	4	YES	YES
ENST00000431222.6	ENSG00000124491.15	F13A1	protein_coding	Protein coding	54172	-6.67632257532573	0.000264737364887348	0.0316609288241172	56.0703066777309	18.7319799868766	63.9743197345972	0	1.04457950866864	0	0.982797455317424	0	0	0	66	18	65	0	1	0	1	0	0	0	63.9743	3	YES	YES
ENST00000431375.6	ENSG00000103423.13	DNAJA3	protein_coding	Protein coding	30968	2.7429072245388	1.25318211038613e-05	0.00212818055639492	125.733414974306	85.334575495771	66.9269806454248	90.249806341908	71.0314065894677	1041.92586235299	191.645503786898	259.576605972044	1253.08475419824	194.88437810462	148	82	68	105	68	1014	195	230	1498	189	1253.08	10	YES	YES
ENST00000431882.3	ENSG00000136197.12	C7orf25	protein_coding	Protein coding	2638	-5.19386957362259	0.000408598994346174	0.0455219197106784	0.849550101177742	579.650714038347	436.00959449887	23.2070930593478	1.04457950866864	1.02754029817849	1.96559491063485	2.25718787801777	20.9126294091829	2.06226855137164	1	557	443	27	1	1	2	2	25	2	579.651	4	YES	YES
ENST00000432483.6	ENSG00000138777.19	PPA2	protein_coding	Protein coding	104486	-6.95262534601155	2.55957821363847e-05	0.00415344678940003	22.0883026306213	0	25.5897278938389	24.0666150245088	41.7831803467457	0	0	0	0	0	26	0	26	28	40	0	0	0	0	0	41.7832	4	YES	YES
ENST00000433408.1	ENSG00000170485.16	NPAS2	protein_coding	Protein coding	13802	1.34112731663737	6.24657370305689e-05	0.00921653046153276	24.6369529341545	57.2366055154561	27.5581685010573	20.6285271638647	29.248226242722	79.1206029597439	76.6582015147591	93.6732969377375	86.1600331658336	65.9925936438925	29	55	28	24	28	77	78	83	103	64	93.6733	10	YES	YES
ENST00000433655.5	ENSG00000117984.13	CTSD	nonsense_mediated_decay	Protein coding	11127	-8.00567782203341	7.67146988897334e-06	0.00133736034206733	19.5396523270881	10.4066555482648	33.4634903227124	27245.9867736394	9.40121557801779	1.02754029817849	73.7098091488068	7.9001575730622	9.20155694004048	14.4358798596015	23	10	34	31699	9	1	75	7	11	14	27246	6	YES	YES
ENST00000433751.5	ENSG00000104524.13	PYCR3	protein_coding	Protein coding	4084	-5.8899564893724	0.00029614575114046	0.0347374735434172	12.7432515176661	13.5286522127442	10.8264233397011	17.1904393032206	0	0	0	0	0	0	15	13	11	20	0	0	0	0	0	0	17.1904	4	YES	YES
ENST00000433959.5	ENSG00000154978.12	VOPP1	protein_coding	Protein coding	67081	5.96512570152491	8.48840291705332e-07	0.000162087040724728	3.39820040471097	9.36598999343828	7.8737624288735	8.59521965161028	10.4457950866864	6.16524178907095	7.86237964253939	67.7156363405332	1550.04409180864	843.467837511002	4	9	8	10	10	6	8	60	1853	818	1550.04	4	YES	YES
ENST00000434476.6	ENSG00000136193.16	SCRN1	protein_coding	Protein coding	66433	-8.88869906791189	0.000432954032548248	0.0475577560648884	52.67210627302	325.728318660687	56.1005573057237	0	0	0	0	0	0	0	62	313	57	0	0	0	0	0	0	0	325.728	3	YES	YES
ENST00000434835.2	ENSG00000174579.3	MSL2	protein_coding	Protein coding	43928	3.31990337188985	3.60924239777273e-05	0.00562870435021313	199.644273776769	73.8872543926798	56.1005573057237	339.511176238606	289.348523901214	2967.53638113948	84.5205811572985	1815.9076478653	2482.74736345819	2222.09436410294	235	71	57	395	277	2888	86	1609	2968	2155	2967.54	10	YES	YES
ENST00000435126.6	ENSG00000128872.9	TMOD2	protein_coding	Protein coding	57215	8.96853450578065	0.000244643725861301	0.0298033407815216	0	0	0	0	0	102.754029817849	0	0	223.346882090073	112.393636049755	0	0	0	0	0	100	0	0	267	109	223.347	3	YES	YES
ENST00000435145.6	ENSG00000232629.8	HLA-DQB2	protein_coding	Protein coding	7435	-6.84290223286845	7.16545089835241e-05	0.010390985093802	30.5838036423987	0	28.5423888046664	38.6784884322463	7.3120565606805	0	0	0	0	0	36	0	29	45	7	0	0	0	0	0	38.6785	3	YES	YES
ENST00000435159.2	ENSG00000181234.9	TMEM132C	protein_coding	Protein coding	440513	-5.0114000440523	1.36206917209181e-06	0.000257099167014452	1286.2188531831	200.84845208151	638.758977042363	9067.09721048369	2428.6473576546	56.514716399817	52.0882651318235	25.9576605972044	276.046708201214	11.342477032544	1514	193	649	10549	2325	55	53	23	330	11	9067.1	10	YES	YES
ENST00000436774.6	ENSG00000126746.17	ZNF384	protein_coding	Protein coding	16050	1.26360646363983	0.000353881497755908	0.0403847892970672	35.6811042494651	22.8946422061825	12.7948639469194	33.5213566412801	29.248226242722	45.2117731198536	89.4345684338856	65.4584484625154	60.2283726984468	62.8991908168351	42	22	13	39	28	44	91	58	72	61	89.4346	10	YES	YES
ENST00000437324.6	ENSG00000117280.12	RAB29	protein_coding	Protein coding	5749	-7.38885431476668	4.17935871102085e-05	0.006408271977651	10.1946012141329	0	25.5897278938389	24.9261369896698	92.9675762715092	0	0	0	0	0	12	0	26	29	89	0	0	0	0	0	92.9676	4	YES	YES
ENST00000437509.3	ENSG00000131386.17	GALNT15	protein_coding	Protein coding	57284	-7.02194526175843	3.88049096496038e-09	7.9655808160483e-07	1191.91879195237	334.053643099299	8.85798273248269	356.701615541827	775.077995432133	5.13770149089246	0	0	5.0190310582039	10.3113427568582	1403	321	9	415	742	5	0	0	6	10	1191.92	5	YES	YES
ENST00000437545.5	ENSG00000011566.14	MAP4K3	protein_coding	Protein coding	130532	-6.62027272542458	2.40202412368229e-06	0.000444707550781126	5.09730060706645	10.4066555482648	5.90532182165513	2824.38917751914	368.736566560031	6.16524178907095	9.82797455317424	2.25718787801777	9.20155694004048	5.15567137842911	6	10	6	3286	353	6	10	2	11	5	2824.39	3	YES	YES
ENST00000437822.6	ENSG00000106290.14	TAF6	protein_coding	Protein coding	12674	8.63482139199817	1.82435952200106e-05	0.00303538674755795	5.09730060706645	0	5.90532182165513	0.859521965161028	0	1470.41016669342	0	1638.7183994409	1621.14703179986	0	6	0	6	1	0	1431	0	1452	1938	0	1638.72	3	YES	YES
ENST00000438581.6	ENSG00000176142.12	TMEM39A	nonsense_mediated_decay	Protein coding	34098	-3.38224198481529	2.94704941162008e-07	5.75456076429758e-05	2151.91040628322	1002.1609292979	862.176985961649	1428.52550609763	1677.59469092184	230.169026791982	160.19598521674	121.88814541296	161.445499038892	9.28020848117239	2533	963	876	1662	1606	224	163	108	193	9	2151.91	9	YES	YES
ENST00000438672.5	ENSG00000115380.19	EFEMP1	protein_coding	Protein coding	6117	8.78753365133118	0.000354421032209086	0.0404182729634109	0	0	0	0	0	206.535599933877	0	82.3873575476487	0	97.957756190153	0	0	0	0	0	201	0	73	0	95	206.536	3	YES	YES
ENST00000438756.5	ENSG00000166863.11	TAC3	nonsense_mediated_decay	Protein coding	6511	-13.5323097278963	1.83889610224178e-10	3.83223147357792e-08	303.289386120454	3013.76744677747	979.299202091142	6563.30972596961	0	0	0	0	0	0	357	2896	995	7636	0	0	0	0	0	0	6563.31	4	YES	YES
ENST00000438932.2	ENSG00000182013.17	PNMA8A	protein_coding	Protein coding	4917	6.96839304450651	7.324243065976e-05	0.0105971149586647	0	1.04066555482648	0	0	1.04457950866864	0	108.107720084917	95.9304848157553	0.836505176367316	39.1831024760612	0	1	0	0	1	0	110	85	1	38	108.108	3	YES	YES
ENST00000439082.7	ENSG00000196139.13	AKR1C3	protein_coding	Protein coding	58692	6.5037873408034	0.000269753544544526	0.0321468705210545	0	0	0	0	0	0	27.5183287488879	23.7004727191866	25.0951552910195	3.09340282705746	0	0	0	0	0	0	28	21	30	3	27.5183	3	YES	YES
ENST00000439140.5	ENSG00000155754.14	C2CD6	protein_coding	Protein coding	131568	-1.73334321683051	0.000111811368321868	0.0154427580177296	33.9820040471097	44.7486188575384	43.3056933588043	86.8117184812639	94.0121557801779	17.4681850690344	8.84517709785681	25.9576605972044	18.403113880081	20.6226855137164	40	43	44	101	90	17	9	23	22	20	94.0122	9	YES	YES
ENST00000439649.7	ENSG00000151892.14	GFRA1	protein_coding	Protein coding	216352	5.32834622207377	0.000174880564889338	0.0227203612381308	13.5928016188439	12.4879866579177	7.8737624288735	30.942790745797	12.5349541040237	20.5508059635698	3.9311898212697	3048.332229263	20.0761242328156	20.6226855137164	16	12	8	36	12	20	4	2701	24	20	3048.33	8	YES	YES
ENST00000440513.7	ENSG00000185024.16	BRF1	protein_coding	Protein coding	105223	-7.05822250180672	0.000234734318212177	0.0288314138131393	11.8937014164884	4.1626622193059	0	599.946331682398	43.872339364083	4.11016119271397	0	0	0.836505176367316	0	14	4	0	698	42	4	0	0	1	0	599.946	3	YES	YES
ENST00000440600.6	ENSG00000143493.12	INTS7	protein_coding	Protein coding	94008	-10.9554504017923	2.41113992761687e-05	0.00392810095866456	835.10774945772	0	311.997836244113	673.005698721085	0	0	0	0	0	0	983	0	317	783	0	0	0	0	0	0	835.108	3	YES	YES
ENST00000440686.5	ENSG00000135502.17	SLC26A10	nonsense_mediated_decay	Protein coding	5802	9.3089783704282	3.52127745932718e-06	0.000639664979884725	0	0	0	0	0	0	74.6926066041242	369.050218055906	105.399652222282	6.18680565411493	0	0	0	0	0	0	76	327	126	6	369.05	3	YES	YES
ENST00000441556.5	ENSG00000077063.10	CTTNBP2	nonsense_mediated_decay	Protein coding	162567	-10.3780012459593	4.80581895542602e-10	9.96467142957259e-08	462.155255040691	21.853976651356	36.41615123354	687.617572128823	11.4903745953551	0	0	0	0	0	544	21	37	800	11	0	0	0	0	0	687.618	5	YES	YES
ENST00000441843.5	ENSG00000179630.10	LACC1	protein_coding	Protein coding	14648	-1.79004581405765	4.74328833898661e-06	0.000846666657012721	1507.10187948931	1076.04818369058	958.630575715349	972.119342597123	1480.16916378347	238.38934917741	328.25435007602	665.870424015243	313.689441137743	187.666438174819	1774	1034	974	1131	1417	232	334	590	375	182	1507.1	10	YES	YES
ENST00000442373.5	ENSG00000168137.15	SETD5	protein_coding	Protein coding	11702	2.52274077268738	0.000102258025575837	0.0141829463209568	1.69910020235548	9.36598999343828	1.96844060721838	3.43808786064411	2.08915901733729	17.4681850690344	24.5699363829356	31.6006302922488	8.36505176367316	23.7160883407739	2	9	2	4	2	17	25	28	10	23	31.6006	4	YES	YES
ENST00000445644.5	ENSG00000173163.10	COMMD1	nonsense_mediated_decay	Protein coding	95229	2.46039922638968	0.000448032585313193	0.0487574652716779	1.69910020235548	8.3253244386118	8.85798273248269	5.15713179096617	7.3120565606805	11.3029432799634	14.7419618297614	85.7731393646753	30.9506915255907	28.871759719203	2	8	9	6	7	11	15	76	37	28	85.7731	5	YES	YES
ENST00000445890.6	ENSG00000079819.18	EPB41L2	protein_coding	Protein coding	223957	-4.3783364984311	2.63343950493662e-05	0.00424394669893702	49.273905868309	20.8133110965295	0.984220303609188	31.802312710958	99.2350533235211	0	1.96559491063485	2.25718787801777	3.34602070546926	2.06226855137164	58	20	1	37	95	0	2	2	4	2	99.2351	4	YES	YES
ENST00000446780.5	ENSG00000114988.11	LMAN2L	nonsense_mediated_decay	Protein coding	33188	6.49229682701259	8.63093125242656e-07	0.000164617220489081	0	2.08133110965295	0	0	0	4.11016119271397	41.2774931233318	69.9728242185509	47.680795052937	12.3736113082299	0	2	0	0	0	4	42	62	57	12	69.9728	4	YES	YES
ENST00000448395.6	ENSG00000128944.13	KNSTRN	protein_coding	Protein coding	11337	-6.96341524721014	0.000203065343341659	0.025551692681541	41.6279549577093	4.1626622193059	57.0847776093329	0	11.4903745953551	0	0	0	0	0	49	4	58	0	11	0	0	0	0	0	57.0848	3	YES	YES
ENST00000448456.3	ENSG00000213030.5	CGB8	protein_coding	Protein coding	1469	4.26107367382585	0.000309072547405215	0.0360990580297223	910.717708462539	599.42335958005	341.524445352388	9.45474161677131	1318.25933993983	7115.71656488606	17458.4139962587	31.6006302922488	12629.5551527937	23724.3374149794	1072	576	347	11	1262	6925	17764	28	15098	23008	23724.3	9	YES	YES
ENST00000449340.1	ENSG00000116455.13	WDR77	protein_coding	Protein coding	7502	2.75441516094819	0.000168353133664754	0.0219941248243107	0.849550101177742	6.24399332895885	5.90532182165513	3.43808786064411	11.4903745953551	22.6058865599268	77.6409989700765	21.4432848411688	51.8633209347736	12.3736113082299	1	6	6	4	11	22	79	19	62	12	77.641	6	YES	YES
ENST00000449375.1	ENSG00000042445.13	RETSAT	protein_coding	Protein coding	11819	10.4877581367944	5.21597225683591e-05	0.00782958438823655	0	0	0	0	0	86.3133850469933	598.523650288311	0	572.169540635244	0	0	0	0	0	0	84	609	0	684	0	598.524	3	YES	YES
ENST00000449653.5	ENSG00000093010.13	COMT	protein_coding	Protein coding	6429	6.26123077535465	6.26657490229832e-08	1.24737502703712e-05	24.6369529341545	67.6432610637209	8.85798273248269	29.223746815475	6.26747705201186	2792.85453044914	3718.90557092113	3891.39190170264	18.403113880081	56.7123851627202	29	65	9	34	6	2718	3784	3448	22	55	3891.39	8	YES	YES
ENST00000450573.5	ENSG00000150459.12	SAP18	protein_coding	Protein coding	6546	1.04943176869869	2.44099180383428e-05	0.00396885932714909	39.9288547553539	39.5452910834061	27.5581685010573	36.9594445019242	26.1144877167161	64.735038785245	72.7270116934894	89.158921181702	60.2283726984468	67.0237279195784	47	38	28	43	25	63	74	79	72	65	89.1589	10	YES	YES
ENST00000451406.5	ENSG00000139974.15	SLC38A6	protein_coding	Protein coding	102437	-8.50771280227782	7.86237209068737e-07	0.000150307685679686	48.4243557671313	128.001863243656	73.8165227706891	83.3736306206197	0	0	0	0	0	0	57	123	75	97	0	0	0	0	0	0	128.002	4	YES	YES
ENST00000452085.7	ENSG00000111817.16	DSE	protein_coding	Protein coding	164741	-4.74113203592899	7.71631380172759e-06	0.00134375145269576	1452.73067301394	87.4159066054239	1156.4588567408	121.192597087705	1332.88345306119	122.277295483241	4.91398727658712	11.2859393900889	7.52854658730584	9.28020848117239	1710	84	1175	141	1276	119	5	10	9	9	1452.73	7	YES	YES
ENST00000452894.5	ENSG00000182247.9	UBE2E2	protein_coding	Protein coding	329516	-2.26018573873259	0.000442198375756946	0.0484216362621997	7.64595091059967	44.7486188575384	14.7633045541378	55.0094057703058	50.1398164160949	7.19278208724944	5.89678473190454	11.2859393900889	7.52854658730584	4.12453710274328	9	43	15	64	48	7	6	10	9	4	55.0094	5	YES	YES
ENST00000452931.1	ENSG00000115677.16	HDLBP	protein_coding	Protein coding	9379	4.01553557249166	0.000161733491359259	0.0213329722763332	1.69910020235548	6.24399332895885	3.93688121443675	37.8189664670852	42.8277598554144	405.878417780504	134.643251378487	6.77156363405331	647.455006508303	301.09120850026	2	6	4	44	41	395	137	6	774	292	647.455	6	YES	YES
ENST00000453318.6	ENSG00000101871.14	MID1	protein_coding	Protein coding	232430	5.74817036070759	5.58447653023265e-08	1.1183799595631e-05	0	4.1626622193059	12.7948639469194	6.0166537561272	7.3120565606805	844.63812510272	265.355312935704	14.6717212071155	61.0648778748141	437.200932890788	0	4	13	7	7	822	270	13	73	424	844.638	6	YES	YES
ENST00000453680.5	ENSG00000114745.13	GORASP1	nonsense_mediated_decay	Protein coding	10905	-3.19272183770114	0.00030046207128116	0.0351934953078813	146.122617402572	69.7245921733738	79.7218445923442	1590.1156355479	1549.1114113556	65.7625790834235	67.8130244169022	84.6445454256664	81.1410021076296	76.3039364007508	172	67	81	1850	1483	64	69	75	97	74	1590.12	10	YES	YES
ENST00000454000.6	ENSG00000142794.18	NBPF3	protein_coding	Protein coding	43340	-3.97354215591261	5.64593467997754e-05	0.00842110900342008	62.8667074871529	17.6913144320501	62.990099430988	28.3642248503139	16.7132721386983	0	8.84517709785681	1.12859393900889	0	2.06226855137164	74	17	64	33	16	0	9	1	0	2	62.9901	5	YES	YES
ENST00000455106.1	ENSG00000141756.18	FKBP10	protein_coding	Protein coding	3959	5.12335431031914	5.04298067538599e-05	0.00759768991330768	7.64595091059967	10.4066555482648	9.84220303609188	4.29760982580514	8.35663606934915	17.4681850690344	2.94839236595227	1268.53958744599	10.8745672927751	112.393636049755	9	10	10	5	8	17	3	1124	13	109	1268.54	5	YES	YES
ENST00000456197.1	ENSG00000196367.12	TRRAP	protein_coding	Protein coding	112564	3.73686931369234	4.37611499507059e-09	8.97174597079279e-07	11.8937014164884	10.4066555482648	12.7948639469194	10.3142635819323	21.9361696820415	162.351367112202	276.166084944196	257.319418094026	180.68511809534	19.5915512380306	14	10	13	12	21	158	281	228	216	19	276.166	10	YES	YES
ENST00000458521.6	ENSG00000166863.11	TAC3	protein_coding	Protein coding	6542	-7.42499329920606	1.14650607797118e-05	0.0019591772644357	2718.56032376877	15779.6118078338	7201.53996150843	83639.2229078545	160.865244334971	365.804346151543	80.5893913360288	0	190.723180211748	0	3200	15163	7317	97309	154	356	82	0	228	0	83639.2	8	YES	YES
ENST00000460625.1	ENSG00000114638.7	UPK1B	protein_coding	Protein coding	18404	-26.2967481513171	1.96004554576442e-21	2.92613417667583e-17	220.883026306213	0	343.492885959607	3075.36959134616	0	0	0	0	0	0	260	0	349	3578	0	0	0	0	0	0	3075.37	3	YES	YES
ENST00000461490.1	ENSG00000133256.12	PDE6B	protein_coding	Protein coding	5405	6.15412427143472	0.000272099174245304	0.0323559610399822	0	0	0	0	0	9.24786268360643	21.6215440169833	19.1860969631511	0	12.3736113082299	0	0	0	0	0	9	22	17	0	12	21.6215	3	YES	YES
ENST00000463128.5	ENSG00000128422.15	KRT17	protein_coding	Protein coding	3817	-5.94595604175534	0.000191500934432796	0.0245686722270976	22.0883026306213	39.5452910834061	43.3056933588043	0	20.8915901733729	0	0	2.25718787801777	0	0	26	38	44	0	20	0	0	2	0	0	43.3057	4	YES	YES
ENST00000464813.5	ENSG00000186501.14	TMEM222	protein_coding	Protein coding	12616	2.97896843097427	0.000376114669121761	0.0425670563293159	2.54865030353322	1.04066555482648	25.5897278938389	1.71904393032206	2.08915901733729	58.569796996174	37.3463033020621	49.658133316391	51.8633209347736	61.8680565411493	3	1	26	2	2	57	38	44	62	60	61.8681	6	YES	YES
ENST00000468861.5	ENSG00000114416.17	FXR1	protein_coding	Protein coding	63875	-10.1710776765355	6.15597445275125e-05	0.00909102349534087	0	376.720930847184	0	363.577791263115	316.507591126599	0	0	0	0	0	0	362	0	423	303	0	0	0	0	0	376.721	3	YES	YES
ENST00000469902.5	ENSG00000221955.10	SLC12A8	protein_coding	Protein coding	129609	-9.85369963865351	4.86375963980168e-06	0.000866533252394372	33.1324539459319	992.794939304458	566.910894878892	5061.7248528333	0	0	0	0	0	7.21793992980075	39	954	576	5889	0	0	0	0	0	7	5061.72	4	YES	YES
ENST00000472396.5	ENSG00000186591.11	UBE2H	protein_coding	Protein coding	113740	4.19688857414478	0.000176403637736524	0.0229001206180367	10.1946012141329	9.36598999343828	20.6686263757929	12.8928294774154	7.3120565606805	651.460549045164	423.58570324181	10.15734545108	10.0380621164078	13.4047455839157	12	9	21	15	7	634	431	9	12	13	651.461	8	YES	YES
ENST00000474237.1	ENSG00000154358.20	OBSCN	protein_coding	Protein coding	8217	4.1857670315757	0.000199538533838116	0.0252829087719641	13.5928016188439	9.36598999343828	5.90532182165513	1.71904393032206	8.35663606934915	72.9553611706729	64.86463205095	0	135.513838571505	435.138664339416	16	9	6	2	8	71	66	0	162	422	435.139	5	YES	YES
ENST00000474584.5	ENSG00000156313.12	RPGR	nonsense_mediated_decay	Protein coding	57987	-8.2676095648569	6.70217977400308e-14	3.64443231167959e-11	49.273905868309	48.9112810768443	33.4634903227124	116.035465296739	34.4711237860652	0	0	0	0	0	58	47	34	135	33	0	0	0	0	0	116.035	5	YES	YES
ENST00000474717.2	ENSG00000101109.11	STK4	protein_coding	Protein coding	24716	-5.87420249462103	8.62422391270852e-08	1.71459177057768e-05	39.9288547553539	129.042528798483	40.3530324479767	78.2164988296536	2.08915901733729	2.05508059635698	0.982797455317424	0	0.836505176367316	1.03113427568582	47	124	41	91	2	2	1	0	1	1	129.043	4	YES	YES
ENST00000474951.1	ENSG00000131398.13	KCNC3	protein_coding	Protein coding	21574	-5.68298975497103	0.000189065017693724	0.0243131394484166	0.849550101177742	540.105422954941	6.88954212526432	1227.39736624995	7.3120565606805	5.13770149089246	0	10.15734545108	5.0190310582039	14.4358798596015	1	519	7	1428	7	5	0	9	6	14	1227.4	4	YES	YES
ENST00000475298.5	ENSG00000163660.11	CCNL1	nonsense_mediated_decay	Protein coding	12360	-2.90718245566034	2.73472680609357e-06	0.00050177806328835	599.782371431486	517.210780748758	713.559720116661	663.550957104314	958.923988957814	54.4596358034601	60.9334422296803	259.576605972044	65.2474037566506	20.6226855137164	706	497	725	772	918	53	62	230	78	20	958.924	10	YES	YES
ENST00000475894.5	ENSG00000080845.17	DLGAP4	protein_coding	Protein coding	67300	4.12557956001247	8.31545041940417e-10	1.71983203649082e-07	134.228915986083	231.027753171478	219.481127704849	161.590129450273	92.9675762715092	2605.84219618066	258.475730748482	6461.20030082587	2901.83645681822	2422.13441358599	158	222	223	188	89	2536	263	5725	3469	2349	6461.2	10	YES	YES
ENST00000476176.5	ENSG00000078070.12	MCCC1	protein_coding	Protein coding	79381	-10.2040571296876	1.9276761249162e-08	3.91781086486992e-06	0	203.970448745989	367.114173246227	269.889897060563	240.253286993788	0	0	0	0	0	0	196	373	314	230	0	0	0	0	0	367.114	4	YES	YES
ENST00000476605.7	ENSG00000107745.18	MICU1	nonsense_mediated_decay	Protein coding	183859	3.8132403407382	7.74320929032795e-05	0.011095762157409	4.24775050588871	26.0166388706619	2.95266091082756	17.1904393032206	18.8024311560356	31.8537492435332	400.981361769509	182.832218119439	347.149648192436	8.24907420548657	5	25	3	20	18	31	408	162	415	8	400.981	7	YES	YES
ENST00000477073.5	ENSG00000143797.11	MBOAT2	nonsense_mediated_decay	Protein coding	130602	6.02843893020563	0.00024331116984766	0.0296850473180111	0	0	0	0	0	0	8.84517709785681	16.9289090851333	15.893598350979	15.4670141352873	0	0	0	0	0	0	9	15	19	15	16.9289	3	YES	YES
ENST00000477593.5	ENSG00000051382.8	PIK3CB	protein_coding	Protein coding	180735	4.70873720424749	6.8957684290971e-05	0.0100748158353155	28.8847034400432	34.3419633092737	27.5581685010573	12.0333075122544	40.7386008380771	11.3029432799634	3375.90925901535	39.500787865311	173.993076684402	151.576738525816	34	33	28	14	39	11	3435	35	208	147	3375.91	10	YES	YES
ENST00000478717.5	ENSG00000073417.14	PDE8A	nonsense_mediated_decay	Protein coding	156052	-9.04393279409306	0.000252401027827373	0.0304994790196877	0	0	110.232674004229	249.261369896698	124.304961531569	0	0	0	0	0	0	0	112	290	119	0	0	0	0	0	249.261	3	YES	YES
ENST00000482023.5	ENSG00000171163.15	ZNF692	nonsense_mediated_decay	Protein coding	5414	6.36424690460466	2.45286204598036e-05	0.00398421463369736	0.849550101177742	2.08133110965295	0	2.57856589548308	0	175.709390988522	0	159.131745400253	118.783735044159	4.12453710274328	1	2	0	3	0	171	0	141	142	4	175.709	3	YES	YES
ENST00000483687.5	ENSG00000114054.13	PCCB	protein_coding	Protein coding	79815	-9.28521604393178	0.000192457303899681	0.0246336348650022	0	96.7818965988622	201.765162239884	273.327984921207	0	0	0	0	0	0	0	93	205	318	0	0	0	0	0	0	273.328	3	YES	YES
ENST00000485377.5	ENSG00000124313.13	IQSEC2	protein_coding	Protein coding	15266	8.49157374768809	8.18128283010468e-06	0.00142170783470278	0	0	0	0	0	57.5422566979955	0	213.304254472679	30.9506915255907	13.4047455839157	0	0	0	0	0	56	0	189	37	13	213.304	4	YES	YES
ENST00000487794.5	ENSG00000159069.13	FBXW5	nonsense_mediated_decay	Protein coding	2234	1.64802569703847	0.000380392760766839	0.0429892050816345	423.075950386515	289.30502424176	354.319309299308	336.932610343123	424.099280519469	1091.24779666556	1754.2934577416	303.59176959339	845.706733307356	1733.33671742787	498	278	360	392	406	1062	1785	269	1011	1681	1754.29	10	YES	YES
ENST00000489404.5	ENSG00000101911.12	PRPS2	protein_coding	Protein coding	18882	1.80349014317588	2.56577562815248e-05	0.00415939330803498	3.39820040471097	15.6099833223971	15.747524857747	9.45474161677131	13.5795336126924	47.2668537162106	28.5011262042053	47.4009454383732	33.4602070546926	43.3076395788045	4	15	16	11	13	46	29	42	40	42	47.4009	8	YES	YES
ENST00000489702.6	ENSG00000128604.19	IRF5	protein_coding	Protein coding	12416	-8.69205685540184	4.44803195241106e-06	0.000797431125721659	412.881349172382	47.8706155220179	98.4220303609188	0	6.26747705201186	0	0	1.12859393900889	0	0	486	46	100	0	6	0	0	1	0	0	412.881	3	YES	YES
ENST00000491050.1	ENSG00000174579.3	MSL2	protein_coding	Protein coding	44378	2.4421109112233	0.000253685002704517	0.0305919084369855	0.849550101177742	6.24399332895885	9.84220303609188	6.0166537561272	1.04457950866864	33.9088298398902	29.4839236595227	18.0575030241422	12.5475776455097	36.0896996490037	1	6	10	7	1	33	30	16	15	35	36.0897	5	YES	YES
ENST00000491466.5	ENSG00000008838.19	MED24	nonsense_mediated_decay	Protein coding	3298	-3.93289328847941	5.66951234303624e-05	0.00844860234073253	5.09730060706645	205.011114300816	256.881499241998	10.3142635819323	241.297866502457	9.24786268360643	2.94839236595227	6.77156363405331	12.5475776455097	15.4670141352873	6	197	261	12	231	9	3	6	15	15	256.881	6	YES	YES
ENST00000492094.6	ENSG00000181355.20	OFCC1	nonsense_mediated_decay	Protein coding	343039	-2.80173016881915	0.00020523268316787	0.0257667437037165	10.1946012141329	7.28465888378533	31.495049715494	50.7117959445007	77.2988836414796	6.16524178907095	3.9311898212697	9.02875151207109	3.34602070546926	3.09340282705746	12	7	32	59	74	6	4	8	4	3	77.2989	4	YES	YES
ENST00000492259.6	ENSG00000026036.21	RTEL1-TNFRSF6B	nonsense_mediated_decay	Protein coding	39385	1.54251571169551	0.000201059417062427	0.0253786128756016	77.3090592071745	148.815174340186	52.163676091287	132.366382634798	170.266459912989	344.225999889795	400.981361769509	397.265066531128	380.609855247129	168.074886936789	91	143	53	154	163	335	408	352	455	163	400.981	10	YES	YES
ENST00000497289.5	ENSG00000163902.11	RPN1	protein_coding	Protein coding	60917	7.02635352755336	8.36133851211649e-05	0.0119087795991565	6.79640080942193	26.0166388706619	17.7159654649654	6.87617572128823	5.22289754334322	0	8123.80376565383	12.4145333290977	15.0570931746117	8.24907420548657	8	25	18	8	5	0	8266	11	18	8	8123.8	5	YES	YES
ENST00000497979.5	ENSG00000135249.7	RINT1	nonsense_mediated_decay	Protein coding	35465	11.3814379617955	1.47482649097641e-05	0.0024891372733316	0	0	0	0	0	0	0	897.232181512064	1059.85205845739	378.426279176696	0	0	0	0	0	0	0	795	1267	367	1059.85	3	YES	YES
ENST00000503335.6	ENSG00000145794.16	MEGF10	protein_coding	Protein coding	170392	-9.77076800162038	2.70317319314797e-17	7.92695884700667e-14	274.404682680411	144.65251212088	151.569926755815	194.251964126392	35.5157032947339	0	0	0	0	0	323	139	154	226	34	0	0	0	0	0	274.405	5	YES	YES
ENST00000503952.5	ENSG00000164066.12	INTU	nonsense_mediated_decay	Protein coding	83514	24.3446509538379	2.94438885919541e-19	1.66731603337708e-15	0	0	0	0	0	196.260196952092	20.6387465616659	976.233757242686	0	0	0	0	0	0	0	191	21	865	0	0	976.234	3	YES	YES
ENST00000504171.1	ENSG00000168824.14	HGNC:18790	protein_coding	Protein coding	30775	3.90507575210808	0.000421940017463786	0.0466286310820108	29.734253541221	82.2125788312916	37.4003715371491	49.8522739793396	95.0567352888465	910.400704186144	1575.42432087383	0	665.021615212016	1255.92154778533	35	79	38	58	91	886	1603	0	795	1218	1575.42	9	YES	YES
ENST00000504305.5	ENSG00000163697.16	APBB2	protein_coding	Protein coding	41410	10.0635654879826	3.10833309528998e-08	6.26311956125559e-06	0	0	0	0	0	2.05508059635698	326.288755165385	506.73867861499	98.7076108113433	3.09340282705746	0	0	0	0	0	2	332	449	118	3	506.739	3	YES	YES
ENST00000504405.5	ENSG00000143322.19	ABL2	protein_coding	Protein coding	35327	1.46348468975956	0.000357621641745962	0.0407549693020391	166.511819830837	200.84845208151	219.481127704849	158.152041589629	128.483279566243	416.153820762289	158.230390306105	521.410399822105	686.770749797566	625.898505341293	196	193	223	184	123	405	161	462	821	607	686.771	10	YES	YES
ENST00000504452.5	ENSG00000152784.15	PRDM8	protein_coding	Protein coding	20045	-8.77591652252929	2.80991873205754e-07	5.49332421834553e-05	1.69910020235548	6.24399332895885	231.291771348159	25.7856589548309	136.839915635592	0	0	0	0	0	2	6	235	30	131	0	0	0	0	0	231.292	3	YES	YES
ENST00000506107.1	ENSG00000114019.14	AMOTL2	protein_coding	Protein coding	3867	3.11564736267332	4.14463836685771e-05	0.00637024793118599	4.24775050588871	0	4.92110151804594	0.859521965161028	0	17.4681850690344	15.7247592850788	27.0862545362133	14.2205879982444	14.4358798596015	5	0	5	1	0	17	16	24	17	14	27.0863	5	YES	YES
ENST00000506554.5	ENSG00000081189.15	MEF2C	protein_coding	Protein coding	162329	-8.77000880639747	0.000327506059006295	0.0379551093845418	77.3090592071745	0	0	174.482958927689	148.330290230947	0	0	0	0	0	91	0	0	203	142	0	0	0	0	0	174.483	3	YES	YES
ENST00000506778.1	ENSG00000164347.17	GFM2	protein_coding	Protein coding	15769	6.54300515878373	7.16912038344011e-05	0.010390985093802	0	0	0	0	0	17.4681850690344	18.6731516510311	30.4720363532399	15.0570931746117	0	0	0	0	0	0	17	19	27	18	0	30.472	4	YES	YES
ENST00000506985.5	ENSG00000145332.13	KLHL8	nonsense_mediated_decay	Protein coding	58020	7.52589171240688	8.93612940724459e-05	0.012574749777197	0	0	0	0	0	24.6609671562838	11.7935694638091	6.77156363405331	117.947229867792	0	0	0	0	0	0	24	12	6	141	0	117.947	3	YES	YES
ENST00000507165.5	ENSG00000169026.12	MFSD7	protein_coding	Protein coding	4498	3.18037059348887	0.000348307482153319	0.0398872790127293	2.54865030353322	0	2.95266091082756	0	0	11.3029432799634	5.89678473190454	7.9001575730622	13.3840828218771	12.3736113082299	3	0	3	0	0	11	6	7	16	12	13.3841	3	YES	YES
ENST00000507212.1	ENSG00000146067.15	FAM193B	nonsense_mediated_decay	Protein coding	4439	-1.25965135882148	3.81809811870302e-06	0.000691290448574611	110.441513153106	75.9685855023327	99.406250664528	66.1831913173992	73.120565606805	28.7711283489978	34.3979109361098	36.1150060482843	46.8442898765697	30.9340282705746	130	73	101	77	70	28	35	32	56	30	110.442	10	YES	YES
ENST00000508624.5	ENSG00000134982.16	APC	nonsense_mediated_decay	Protein coding	104871	4.92084642586767	0.00018418775923312	0.0237790451617488	17.8405521247326	23.9353077610089	7.8737624288735	21.4880491290257	30.2928057513907	13.3580238763204	18.6731516510311	63.2012605844976	2954.53628292936	21.6538197894022	21	23	8	25	29	13	19	56	3532	21	2954.54	9	YES	YES
ENST00000508775.5	ENSG00000026297.15	RNASET2	protein_coding	Protein coding	27199	-4.32216558942949	1.08623748340331e-05	0.00186005992752371	1250.53774893364	217.499100958733	44.2899136624135	2415.25672210249	149.374869739616	47.2668537162106	19.6559491063485	12.4145333290977	95.361590105874	28.871759719203	1472	209	45	2810	143	46	20	11	114	28	2415.26	10	YES	YES
ENST00000509603.6	ENSG00000141068.13	KSR1	protein_coding	Protein coding	145733	5.84199811275256	1.12225478187145e-05	0.0019197337059309	10.1946012141329	0	2.95266091082756	0	0	75.0104417670299	51.105467676506	190.732375692502	434.146186534637	12.3736113082299	12	0	3	0	0	73	52	169	519	12	434.146	6	YES	YES
ENST00000509784.1	ENSG00000136436.14	CALCOCO2	nonsense_mediated_decay	Protein coding	7025	-2.45199449523921	3.14280944852026e-05	0.00496733283943311	22.937852731799	15.6099833223971	26.5739481974481	10.3142635819323	11.4903745953551	5.13770149089246	0.982797455317424	3.38578181702666	3.34602070546926	3.09340282705746	27	15	27	12	11	5	1	3	4	3	26.5739	5	YES	YES
ENST00000510175.5	ENSG00000250312.6	ZNF718	protein_coding	Protein coding	39510	-11.0603510057502	2.1549496818948e-05	0.00353175176508384	576.844518699687	637.927985108629	0	0	742.696030663405	0	0	0	0	0	679	613	0	0	711	0	0	0	0	0	742.696	3	YES	YES
ENST00000510835.5	ENSG00000164120.13	HPGD	nonsense_mediated_decay	Protein coding	31372	-5.78539314334875	0.000204391510624268	0.0256807690066534	73.9108588024635	243.515739829395	88.5798273248269	13159.2812866153	26.1144877167161	58.569796996174	64.86463205095	0	47.680795052937	75.2728021250649	87	234	90	15310	25	57	66	0	57	73	13159.3	9	YES	YES
ENST00000511224.5	ENSG00000250722.5	SELENOP	protein_coding	Protein coding	11781	-2.57306801153658	6.13934250112386e-05	0.00907462238388441	29.734253541221	34.3419633092737	5.90532182165513	22.3475710941867	34.4711237860652	5.13770149089246	4.91398727658712	1.12859393900889	6.69204141093853	3.09340282705746	35	33	6	26	33	5	5	1	8	3	34.4711	4	YES	YES
ENST00000512018.5	ENSG00000152953.12	STK32B	nonsense_mediated_decay	Protein coding	447854	-7.21065438567679	0.000312839748515369	0.0364871575438188	0	1.04066555482648	60.0374385201605	55.8689277354668	18.8024311560356	0	0	0	0	0	0	1	61	65	18	0	0	0	0	0	60.0374	3	YES	YES
ENST00000512147.5	ENSG00000080822.16	CLDND1	protein_coding	Protein coding	6189	4.40601047337036	1.26892669702796e-05	0.00215269219351795	14.4423517200216	5.20332777413238	4.92110151804594	4.29760982580514	2.08915901733729	372.997128238793	10.8107720084917	145.588618132146	123.802766102363	6.18680565411493	17	5	5	5	2	363	11	129	148	6	372.997	5	YES	YES
ENST00000513831.1	ENSG00000145623.12	OSMR	protein_coding	Protein coding	15169	2.46839641355194	4.03750006249111e-06	0.000727006782085708	158.01631881906	234.149749835957	163.380570399125	96.2664600980352	255.921979623818	1409.78528910089	770.51320496886	221.204412045742	952.779395882373	1667.34412378397	186	225	166	112	245	1372	784	196	1139	1617	1667.34	10	YES	YES
ENST00000514189.5	ENSG00000142611.16	PRDM16	protein_coding	Protein coding	365132	8.98367366641437	0.000293777719127596	0.0344843384415264	0	0	0	0	0	101.726489519671	0	278.762702935195	62.7378882275487	0	0	0	0	0	0	99	0	247	75	0	278.763	3	YES	YES
ENST00000515314.5	ENSG00000103018.16	CYB5B	protein_coding	Protein coding	39101	8.6646603877283	0.000323163831793099	0.0375048184660065	0	0	0	0	0	0	112.038909906186	0	107.072662575016	136.109724390528	0	0	0	0	0	0	114	0	128	132	136.11	3	YES	YES
ENST00000517962.1	ENSG00000120896.13	SORBS3	protein_coding	Protein coding	4368	7.52261574660048	5.50729658473005e-06	0.000977726735731026	0	0	0	0	0	32.8812895417117	38.3291007573795	42.8865696823377	46.8442898765697	0	0	0	0	0	0	32	39	38	56	0	46.8443	4	YES	YES
ENST00000518995.5	ENSG00000147677.10	EIF3H	protein_coding	Protein coding	99918	9.0580047782425	1.95179443274727e-05	0.00323617733638574	0	0	0	0	0	12.3304835781419	2.94839236595227	0	138.859859276974	312.433685532804	0	0	0	0	0	12	3	0	166	303	312.434	3	YES	YES
ENST00000520287.5	ENSG00000082556.10	OPRK1	protein_coding	Protein coding	22200	-3.12738812960845	6.32102008878441e-05	0.00930964373937218	49.273905868309	31.2199666447943	48.2267948768502	31.802312710958	15.6686926300296	2.05508059635698	11.7935694638091	0	5.0190310582039	1.03113427568582	58	30	49	37	15	2	12	0	6	1	49.2739	6	YES	YES
ENST00000521398.5	ENSG00000112769.18	LAMA4	protein_coding	Protein coding	69167	-2.77887068996594	0.000304812261278588	0.0356268042154073	431.571451398293	559.878068496644	42.3214730551951	512.275091235973	30.2928057513907	38.0189910326042	57.0022524084106	49.658133316391	37.6427329365292	47.4321766815478	508	538	43	596	29	37	58	44	45	46	559.878	10	YES	YES
ENST00000523295.5	ENSG00000104687.12	GSR	nonsense_mediated_decay	Protein coding	45737	-9.76341234099556	1.02849978739129e-06	0.000195484002414146	537.76521404551	27.0573044254884	0	39.5380103974073	192.20262959503	0	0	0	0	0	633	26	0	46	184	0	0	0	0	0	537.765	4	YES	YES
ENST00000523601.5	ENSG00000104375.15	STK3	protein_coding	Protein coding	487877	-4.44623891945854	0.000371344306088812	0.0421433443381427	240.422678633301	100.944558818168	9.84220303609188	4714.47797890824	115.948325462219	35.9639104362472	90.417365889203	7.9001575730622	34.29671223106	69.08599647095	283	97	10	5485	111	35	92	7	41	67	4714.48	8	YES	YES
ENST00000523965.5	ENSG00000120896.13	SORBS3	protein_coding	Protein coding	9818	1.49908902981356	0.00019347499290781	0.0247026993231468	885.231205427207	564.04073071595	725.370363759971	1109.64285702289	776.122574940802	1860.87548000125	1290.41305883178	4476.00356210924	2293.69719359918	1558.04389056128	1042	542	737	1291	743	1811	1313	3966	2742	1511	4476	10	YES	YES
ENST00000524591.6	ENSG00000250305.8	KIAA1456	protein_coding	Protein coding	84101	-1.99372428576133	0.000199920229342087	0.0252931434684891	259.112780859211	476.624824110526	325.776920494641	311.146951388292	113.859166444882	75.0104417670299	115.970099727456	54.1725090724265	107.072662575016	20.6226855137164	305	458	331	362	109	73	118	48	128	20	476.625	10	YES	YES
ENST00000524906.5	ENSG00000204839.8	MROH6	protein_coding	Protein coding	2657	7.96845531465103	1.21025703058672e-05	0.00205954392796776	0	0	0	0	0	18.4957253672129	100.245340442377	0	86.9965383422009	13.4047455839157	0	0	0	0	0	18	102	0	104	13	100.245	4	YES	YES
ENST00000525138.5	ENSG00000175274.18	TP53I11	protein_coding	Protein coding	10370	-6.58052129460293	0.000182701880525149	0.0236429766872174	8.49550101177742	11.4473211030912	18.7001857685746	48.9927520141786	0	0	0	0	0	0	10	11	19	57	0	0	0	0	0	0	48.9928	3	YES	YES
ENST00000525782.5	ENSG00000149100.12	EIF3M	nonsense_mediated_decay	Protein coding	17670	-1.00914664190749	6.60617029538306e-07	0.000127031858731524	125.733414974306	125.920532134004	152.554147059424	116.8949872619	123.2603820229	50.3494746107461	75.6754040594416	74.4871999745865	55.2093416402429	64.9614593682067	148	121	155	136	118	49	77	66	66	63	152.554	10	YES	YES
ENST00000526143.2	ENSG00000186174.12	BCL9L	protein_coding	Protein coding	27863	2.31515995363678	0.00022926123408996	0.0282648808857245	1775.55971146148	1832.61204204942	917.293322963763	1695.83683726271	830.440709391571	5609.34248775639	13843.6849556012	1153.42300566708	3437.1997696933	11050.6660325249	2090	1761	932	1973	795	5459	14086	1022	4109	10717	13843.7	10	YES	YES
ENST00000527011.5	ENSG00000134215.15	VAV3	protein_coding	Protein coding	393421	26.6158977244183	1.4818472876682e-19	9.73383991545185e-16	0	0	0	0	0	4771.89714474092	0	0	13.3840828218771	1296.13578453708	0	0	0	0	0	4644	0	0	16	1257	4771.9	3	YES	YES
ENST00000528425.5	ENSG00000166136.15	NDUFB8	nonsense_mediated_decay	Protein coding	5838	7.09393468210531	2.89355554736592e-09	5.94710769558619e-07	0	0	0	0	0	12.3304835781419	53.0710625871409	27.0862545362133	11.7110724691424	15.4670141352873	0	0	0	0	0	12	54	24	14	15	53.0711	5	YES	YES
ENST00000528712.5	ENSG00000136574.17	GATA4	protein_coding	Protein coding	83042	-7.91557020329293	3.14235033027075e-08	6.32390302127943e-06	0	170.669150991542	785.407802280132	9.45474161677131	452.302927253523	1.02754029817849	0.982797455317424	1.12859393900889	1.67301035273463	1.03113427568582	0	164	798	11	433	1	1	1	2	1	785.408	3	YES	YES
ENST00000530562.5	ENSG00000166435.15	XRRA1	nonsense_mediated_decay	Protein coding	141442	-1.7187875939007	9.08472206853126e-06	0.00156874331088335	169.060470134371	96.7818965988622	153.538367363033	121.192597087705	138.92907465293	18.4957253672129	53.0710625871409	65.4584484625154	26.7681656437541	43.3076395788045	199	93	156	141	133	18	54	58	32	42	169.06	10	YES	YES
ENST00000531548.5	ENSG00000183020.13	AP2A2	protein_coding	Protein coding	44465	-2.43605476340805	1.48732988228779e-07	2.9356531082877e-05	40.7784048565316	18.7319799868766	35.4319309299308	48.9927520141786	56.4072934681067	8.22032238542793	5.89678473190454	5.64296969504443	11.7110724691424	5.15567137842911	48	18	36	57	54	8	6	5	14	5	56.4073	6	YES	YES
ENST00000531930.5	ENSG00000073921.17	PICALM	protein_coding	Protein coding	57531	-1.67520728496755	0.000202573427164929	0.0255194780045384	26.33605313651	82.2125788312916	52.163676091287	25.7856589548309	48.0506573987576	15.4131044726774	12.7763669191265	12.4145333290977	20.9126294091829	11.342477032544	31	79	53	30	46	15	13	11	25	11	82.2126	10	YES	YES
ENST00000532221.5	ENSG00000137501.17	SYTL2	protein_coding	Protein coding	7214	10.7240038678147	3.46240956368454e-07	6.74483954601599e-05	0	0	0	0	0	86.3133850469933	0	1142.13706627699	231.711933853747	20.6226855137164	0	0	0	0	0	84	0	1012	277	20	1142.14	4	YES	YES
ENST00000533455.5	ENSG00000164733.20	CTSB	protein_coding	Protein coding	23752	8.87068427181913	3.4847683138104e-07	6.78035169380706e-05	2.54865030353322	4.1626622193059	16.7317451613562	2.57856589548308	1.04457950866864	187.012334268485	2.94839236595227	12460.8056805971	1.67301035273463	8.24907420548657	3	4	17	3	1	182	3	11041	2	8	12460.8	3	YES	YES
ENST00000533500.5	ENSG00000177106.14	EPS8L2	protein_coding	Protein coding	13911	6.00845110742111	9.86894964221942e-06	0.00169702531135706	0	0	0	0	0	19.5232656653913	10.8107720084917	1.12859393900889	8.36505176367316	16.4981484109731	0	0	0	0	0	19	11	1	10	16	19.5233	3	YES	YES
ENST00000534532.6	ENSG00000151503.12	NCAPD3	nonsense_mediated_decay	Protein coding	72099	-5.74886064664754	4.38621466885385e-06	0.00078720808796704	1.69910020235548	457.892844123649	57.0847776093329	17.1904393032206	13.5795336126924	1.02754029817849	0.982797455317424	4.51437575603554	1.67301035273463	2.06226855137164	2	440	58	20	13	1	1	4	2	2	457.893	4	YES	YES
ENST00000534673.5	ENSG00000110719.9	TCIRG1	nonsense_mediated_decay	Protein coding	5176	-9.18567825776732	0.00020590546666118	0.0258117434535616	97.6982616354403	0	0	279.344638677334	156.686926300296	0	0	0	0	0	115	0	0	325	150	0	0	0	0	0	279.345	3	YES	YES
ENST00000534898.8	ENSG00000100890.15	KIAA0391	protein_coding	Protein coding	151496	-5.52063098671741	0.000222515863225621	0.0276198866418633	0	720.140563939921	20.6686263757929	18.9094832335426	631.970602744529	6.16524178907095	0	5.64296969504443	9.20155694004048	9.28020848117239	0	692	21	22	605	6	0	5	11	9	720.141	4	YES	YES
ENST00000535322.1	ENSG00000151490.13	PTPRO	protein_coding	Protein coding	6414	-3.01562255358732	0.000442925103140524	0.0484585440290011	34.8315541482874	14.5693177675707	7.8737624288735	15.4713953728985	10.4457950866864	2.05508059635698	0.982797455317424	6.77156363405331	0.836505176367316	0	41	14	8	18	10	2	1	6	1	0	34.8316	4	YES	YES
ENST00000535378.5	ENSG00000137261.13	KIAA0319	protein_coding	Protein coding	102052	-3.28512845167465	3.49931701980838e-05	0.00546790314826212	137.627116390794	236.23108094561	127.948639469194	237.228062384444	155.642346791628	19.5232656653913	38.3291007573795	0	28.4411759964887	5.15567137842911	162	227	130	276	149	19	39	0	34	5	237.228	8	YES	YES
ENST00000535542.5	ENSG00000149716.12	ORAOV1	nonsense_mediated_decay	Protein coding	8042	1.72272463321356	0.000202641606388569	0.0255194780045384	9.34505111295516	24.9759733158354	12.7948639469194	6.87617572128823	16.7132721386983	64.735038785245	47.1742778552363	60.9440727064798	30.1141863492234	28.871759719203	11	24	13	8	16	63	48	54	36	28	64.735	8	YES	YES
ENST00000535718.5	ENSG00000111581.9	NUP107	nonsense_mediated_decay	Protein coding	55683	-10.5708752865514	7.12004253796365e-05	0.0103472490752152	0	0	1013.74691271746	318.882649074741	61.6301910114499	0	0	0	0	0	0	0	1030	371	59	0	0	0	0	0	1013.75	3	YES	YES
ENST00000536055.5	ENSG00000197785.13	ATAD3A	protein_coding	Protein coding	22158	3.79382276361573	2.79372620683906e-05	0.00447154123035767	1.69910020235548	7.28465888378533	5.90532182165513	15.4713953728985	14.624113121361	9.24786268360643	115.970099727456	34.9864121092755	360.533731014313	102.082293292896	2	7	6	18	14	9	118	31	431	99	360.534	6	YES	YES
ENST00000536680.5	ENSG00000121988.17	ZRANB3	protein_coding	Protein coding	333757	-2.62917349631166	6.56973570784958e-06	0.00115574335432348	70.5126583977525	46.8299499671914	120.074877040321	281.063682607656	137.884495144261	28.7711283489978	23.5871389276182	23.7004727191866	6.69204141093853	23.7160883407739	83	45	122	327	132	28	24	21	8	23	281.064	9	YES	YES
ENST00000536974.5	ENSG00000052126.14	PLEKHA5	protein_coding	Protein coding	124739	-5.52251404446064	0.000225394564307302	0.0278718709046811	717.869835495192	161.303160998104	11.8106436433103	138.383036390926	20.8915901733729	0	12.7763669191265	10.15734545108	0	0	845	155	12	161	20	0	13	9	0	0	717.87	7	YES	YES
ENST00000537365.1	ENSG00000146070.16	PLA2G7	protein_coding	Protein coding	31377	-8.07001768494427	0.000246615819867456	0.0299406223980096	385.695745934695	757.604523913674	0	1619.33938236338	0	0	6.87958218722197	0	3.34602070546926	0	454	728	0	1884	0	0	7	0	4	0	1619.34	3	YES	YES
ENST00000538296.5	ENSG00000157895.11	C12orf43	protein_coding	Protein coding	12214	6.14413850900522	0.000246594617695652	0.0299406223980096	0	0	0	0	0	0	6.87958218722197	15.8003151461244	17.5666087037136	21.6538197894022	0	0	0	0	0	0	7	14	21	21	21.6538	3	YES	YES
ENST00000538366.5	ENSG00000075945.12	KIFAP3	protein_coding	Protein coding	153408	4.45608108147285	2.04878056961742e-05	0.00337459024655399	16.1414519223771	21.853976651356	7.8737624288735	22.3475710941867	24.0253286993788	968.970501182318	5.89678473190454	18.0575030241422	735.288050026871	295.935537121831	19	21	8	26	23	943	6	16	879	287	968.971	8	YES	YES
ENST00000539214.5	ENSG00000065154.11	OAT	protein_coding	Protein coding	21674	4.49068976205563	0.000288290471362315	0.0339129546032784	12.7432515176661	43.707953302712	19.6844060721838	0.859521965161028	19.8470106647042	1105.63336084006	989.677037504646	29.343442414231	43.4982691711004	6.18680565411493	15	42	20	1	19	1076	1007	26	52	6	1105.63	8	YES	YES
ENST00000539291.6	ENSG00000183484.11	GPR132	protein_coding	Protein coding	15071	-4.77059048202685	2.60315659410973e-05	0.00421167654750258	12.7432515176661	5.20332777413238	11.8106436433103	56.7284497006279	18.8024311560356	2.05508059635698	0	0	1.67301035273463	0	15	5	12	66	18	2	0	0	2	0	56.7284	4	YES	YES
ENST00000539396.5	ENSG00000090372.14	STRN4	protein_coding	Protein coding	26924	9.87985154920731	8.50160906506489e-05	0.0120568615023729	0	0	0	0	0	0	285.99405949737	209.918472655653	0	328.931833943777	0	0	0	0	0	0	291	186	0	319	328.932	3	YES	YES
ENST00000539745.1	ENSG00000197837.3	HIST4H4	protein_coding	Protein coding	577	-2.03372563844004	3.10094807481738e-06	0.000566442147886941	489.340858278379	1331.01124462306	904.498459016844	1372.65657836216	951.611932397134	312.372250646261	416.706121054588	145.588618132146	220.000861384604	138.1719929419	576	1279	919	1597	911	304	424	129	263	134	1372.66	10	YES	YES
ENST00000540013.5	ENSG00000020922.12	MRE11	protein_coding	Protein coding	18619	-1.55157929744262	8.64734586735806e-05	0.0122207387577092	114.689263658995	125.920532134004	222.433788615676	271.608940990885	206.826742716391	102.754029817849	42.2602905786492	40.6293818043199	74.4489606966911	60.8369222654634	135	121	226	316	198	100	43	36	89	59	271.609	10	YES	YES
ENST00000540387.5	ENSG00000044115.20	CTNNA1	protein_coding	Protein coding	59376	-7.13405661893492	4.19062345316603e-05	0.00641955039395541	19.5396523270881	0	53.1478963948962	45.5546641535345	10.4457950866864	0	0	0	0	0	23	0	54	53	10	0	0	0	0	0	53.1479	4	YES	YES
ENST00000540494.5	ENSG00000143870.12	PDIA6	protein_coding	Protein coding	29447	5.59342424369938	7.39029894739227e-05	0.0106645001102185	36.5306543506429	39.5452910834061	25.5897278938389	49.8522739793396	14.624113121361	33.9088298398902	7882.03559164574	25.9576605972044	25.0951552910195	56.7123851627202	43	38	26	58	14	33	8020	23	30	55	7882.04	10	YES	YES
ENST00000541134.5	ENSG00000095951.16	HIVEP1	protein_coding	Protein coding	152661	12.1826384653806	1.2278521244679e-06	0.00023283535817075	0	0	0	0.859521965161028	0	1439.58395774807	0	2655.58153848791	0	82.4907420548657	0	0	0	1	0	1401	0	2353	0	80	2655.58	3	YES	YES
ENST00000541779.5	ENSG00000198121.13	LPAR1	protein_coding	Protein coding	161887	-5.4881177553312	5.68313331164347e-08	1.13398880458258e-05	2638.70261425807	22.8946422061825	1416.29301689362	60.166537561272	2688.74765531309	26.7160477526408	30.4667211148401	23.7004727191866	21.7491345855502	49.4944452329194	3106	22	1439	70	2574	26	31	21	26	48	2688.75	10	YES	YES
ENST00000541931.5	ENSG00000151743.10	AMN1	protein_coding	Protein coding	56941	1.31733870428346	4.14680183563179e-05	0.00637024793118599	32.2829038447542	28.0979699803148	19.6844060721838	16.3309173380595	30.2928057513907	52.4045552071031	92.3829607998378	58.6868848284621	56.0458468166102	55.6812508870343	38	27	20	19	29	51	94	52	67	54	92.383	10	YES	YES
ENST00000542139.1	ENSG00000172613.7	RAD9A	nonsense_mediated_decay	Protein coding	3832	-2.84790463896692	2.13777949330877e-05	0.0035106187283218	9.34505111295516	20.8133110965295	14.7633045541378	15.4713953728985	11.4903745953551	3.08262089453548	1.96559491063485	0	0.836505176367316	4.12453710274328	11	20	15	18	11	3	2	0	1	4	20.8133	4	YES	YES
ENST00000542778.5	ENSG00000185049.14	NELFA	protein_coding	Protein coding	26519	-3.30766130219624	3.38108138610149e-05	0.00531324806758675	67.9640080942193	41.626622193059	215.544246490412	11.1737855470934	24.0253286993788	7.19278208724944	3.9311898212697	9.02875151207109	5.0190310582039	11.342477032544	80	40	219	13	23	7	4	8	6	11	215.544	6	YES	YES
ENST00000543227.5	ENSG00000213020.9	ZNF611	protein_coding	Protein coding	32242	-2.36352865993342	0.000207362947063612	0.0259350559336574	135.078466087261	1807.63606873359	758.833854082684	1330.54000206927	845.064822512932	106.864191010563	144.471225931661	313.74911504447	113.764703985955	269.126045953999	159	1737	771	1548	809	104	147	278	136	261	1807.64	10	YES	YES
ENST00000543601.5	ENSG00000154783.11	FGD5	protein_coding	Protein coding	115604	2.12899361210383	0.000268813203866614	0.0320580731391196	198.794723675592	275.776372029016	45.2741339660226	164.168695345756	315.46301161793	759.352280353905	743.97767367529	288.920048386275	1016.35378928629	1562.16842766402	234	265	46	191	302	739	757	256	1215	1515	1562.17	10	YES	YES
ENST00000543801.5	ENSG00000183793.13	NPIPA5	protein_coding	Protein coding	13419	-1.44801140622253	0.000101911996596644	0.0141469013162365	111.291063254284	40.5859566382325	122.043317647539	105.721201714806	118.037484479557	28.7711283489978	31.4495185701576	51.9153211944087	32.6237018783253	38.1519682003754	131	39	124	123	113	28	32	46	39	37	122.043	10	YES	YES
ENST00000543939.5	ENSG00000111652.9	COPS7A	nonsense_mediated_decay	Protein coding	7706	5.62672536769986	7.36642233740056e-05	0.0106487600651694	0.849550101177742	0	0	0.859521965161028	1.04457950866864	5.13770149089246	39.311898212697	0	49.3538054056716	44.3387738544903	1	0	0	1	1	5	40	0	59	43	49.3538	3	YES	YES
ENST00000544137.5	ENSG00000033627.16	ATP6V0A1	protein_coding	Protein coding	63675	-6.63998654666862	9.91663928350389e-05	0.0138241992347915	45.875705463598	2430.99473607465	241.133974384251	0.859521965161028	1.04457950866864	0	10.8107720084917	14.6717212071155	0.836505176367316	1.03113427568582	54	2336	245	1	1	0	11	13	1	1	2430.99	5	YES	YES
ENST00000545673.5	ENSG00000078043.15	PIAS2	protein_coding	Protein coding	99315	-6.48707094971908	4.0037127249504e-05	0.0061677457435826	18.6901022259103	23.9353077610089	21.6528466794021	0	58.496452485444	0	0	0	0	1.03113427568582	22	23	22	0	56	0	0	0	0	1	58.4965	4	YES	YES
ENST00000548912.5	ENSG00000089159.16	PXN	protein_coding	Protein coding	3333	3.34917485802307	0.000206283927668221	0.0258394615055834	2.54865030353322	6.24399332895885	1.96844060721838	2.57856589548308	3.13373852600593	8.22032238542793	15.7247592850788	3.38578181702666	75.2854658730584	63.9303250925209	3	6	2	3	3	8	16	3	90	62	75.2855	3	YES	YES
ENST00000551137.5	ENSG00000062485.18	CS	protein_coding	Protein coding	17851	-7.44137413317835	1.35998211214688e-10	2.83778325911736e-08	35.6811042494651	37.4639599737531	8.85798273248269	54.1498838051448	22.9807491907101	0	0	0	0	0	42	36	9	63	22	0	0	0	0	0	54.1499	4	YES	YES
ENST00000551946.5	ENSG00000258311.5	AC009779.3	nonsense_mediated_decay	Protein coding	6383	-5.23773762976681	1.45880633602492e-05	0.00246717053439073	11.8937014164884	13.5286522127442	1.96844060721838	8.59521965161028	15.6686926300296	0	0.982797455317424	0	0	0	14	13	2	10	15	0	1	0	0	0	15.6687	3	YES	YES
ENST00000555167.1	ENSG00000100968.13	NFATC4	protein_coding	Protein coding	6790	1.83952964110817	2.97775392548766e-05	0.00473837978813694	50.1234559694867	74.9279199475062	49.2110151804594	41.2570543277294	66.8530885547932	292.84898498087	228.99180708896	188.475187814484	59.3918675220794	240.254286234796	59	72	50	48	64	285	233	167	71	233	292.849	10	YES	YES
ENST00000555330.5	ENSG00000119682.16	AREL1	nonsense_mediated_decay	Protein coding	24389	-27.3732787901348	1.21775304089653e-23	6.66589896233154e-19	2364.29793157765	2191.64165846456	2271.58046073001	0	0	0	0	0	0	0	2783	2106	2308	0	0	0	0	0	0	0	2364.3	3	YES	YES
ENST00000555339.5	ENSG00000100519.11	PSMC6	protein_coding	Protein coding	11121	4.67677060732951	0.000414502715355714	0.0460191793240762	0.849550101177742	1.04066555482648	0.984220303609188	0.859521965161028	1.04457950866864	0	1.96559491063485	23.7004727191866	11.7110724691424	84.5530106062373	1	1	1	1	1	0	2	21	14	82	84.553	3	YES	YES
ENST00000555497.5	ENSG00000070269.13	TMEM260	nonsense_mediated_decay	Protein coding	68027	-1.76130941903114	0.000393324911992444	0.0441862544020991	164.812719628482	52.0332777413238	95.4693694500912	94.5474161677131	141.018233670267	59.5973372943525	24.5699363829356	13.5431272681066	21.7491345855502	42.2765053031187	194	50	97	110	135	58	25	12	26	41	164.813	10	YES	YES
ENST00000556564.5	ENSG00000070778.12	PTPN21	protein_coding	Protein coding	88953	-1.35874928302258	4.71563466356669e-05	0.00713725431503774	4417.66052612426	4536.26115348861	5062.82924176566	5441.63356143447	3825.25016074457	3185.37492435332	1052.57607464496	1310.29756318932	1724.03716849304	1806.54725100156	5200	4359	5144	6331	3662	3100	1071	1161	2061	1752	5441.63	10	YES	YES
ENST00000558476.5	ENSG00000092330.15	TINF2	protein_coding	Protein coding	1983	-8.75752244788886	0.000411154433148948	0.0457445519667032	0	148.815174340186	43.3056933588043	204.566227708325	0	0	0	0	0	0	0	143	44	238	0	0	0	0	0	0	204.566	3	YES	YES
ENST00000558648.5	ENSG00000250021.7	C15orf38-AP3S2	protein_coding	Protein coding	70778	-8.91397706171532	4.36725105353778e-07	8.47731954503388e-05	193.697423068525	52.0332777413238	111.216894307838	85.0926745509418	0	0	0	0	0	0	228	50	113	99	0	0	0	0	0	0	193.697	4	YES	YES
ENST00000558777.5	ENSG00000137824.15	RMDN3	nonsense_mediated_decay	Protein coding	19359	-25.9996325312024	8.75564887865123e-22	1.79729393444294e-17	2048.26529393953	198.767120971857	474.394186339629	0	0	0	0	0	0	0	2411	191	482	0	0	0	0	0	0	0	2048.27	3	YES	YES
ENST00000558850.5	ENSG00000022976.15	ZNF839	protein_coding	Protein coding	24988	9.27012720878566	1.50792021535753e-06	0.000283326821425152	0	0	0	0	0	247.637211861017	106.142125174282	0	8.36505176367316	178.386229693647	0	0	0	0	0	241	108	0	10	173	247.637	3	YES	YES
ENST00000558966.5	ENSG00000137770.13	CTDSPL2	protein_coding	Protein coding	96751	2.51642106897556	3.78218983770737e-05	0.00585394581308793	21.2387525294435	22.8946422061825	4.92110151804594	4.29760982580514	10.4457950866864	53.4320955052816	57.0022524084106	121.88814541296	31.787196701958	101.05115901721	25	22	5	5	10	52	58	108	38	98	121.888	8	YES	YES
ENST00000559528.1	ENSG00000181026.14	AEN	protein_coding	Protein coding	5377	5.22768510193617	0.000299407107212454	0.0350949581243503	0	0	0	2.57856589548308	0	29.7986686471763	4.91398727658712	1.12859393900889	31.787196701958	34.0274310976321	0	0	0	3	0	29	5	1	38	33	34.0274	3	YES	YES
ENST00000560466.5	ENSG00000182718.16	ANXA2	protein_coding	Protein coding	46254	2.62728378941678	0.000270793445757808	0.0322473952686408	54.3712064753755	20.8133110965295	72.8323024670799	47.2737080838566	22.9807491907101	175.709390988522	49.1398727658712	92.5447029987286	350.495668897905	681.579756228328	64	20	74	55	22	171	50	82	419	661	681.58	10	YES	YES
ENST00000560471.5	ENSG00000138606.19	SHF	protein_coding	Protein coding	17290	3.13643049405923	2.80728911124417e-05	0.00448887442327454	15.2919018211993	5.20332777413238	19.6844060721838	8.59521965161028	13.5795336126924	100.698949221492	38.3291007573795	330.678024129604	30.9506915255907	48.4633109572336	18	5	20	10	13	98	39	293	37	47	330.678	8	YES	YES
ENST00000561068.5	ENSG00000182774.10	RPS17	nonsense_mediated_decay	Protein coding	3373	-5.19359746650187	0.000414766737502694	0.0460191793240762	8701.94168636361	15.6099833223971	29.5266091082756	32.6618346761191	19.8470106647042	71.9278208724944	36.3635058467447	59.8154787674709	30.1141863492234	42.2765053031187	10243	15	30	38	19	70	37	53	36	41	8701.94	10	YES	YES
ENST00000563468.5	ENSG00000103342.12	GSPT1	protein_coding	Protein coding	25205	2.69030834019582	0.000132329333849669	0.0178414273777709	442.615602713603	323.646987551034	260.818380456435	320.601693005064	202.648424681717	347.30862078433	3607.84945847026	2958.04471414229	2793.09078389047	301.09120850026	521	311	265	373	194	338	3671	2621	3339	292	3607.85	10	YES	YES
ENST00000564374.5	ENSG00000103494.12	RPGRIP1L	protein_coding	Protein coding	98495	2.84463440773976	4.38064938622485e-05	0.00668570149541889	13.5928016188439	37.4639599737531	8.85798273248269	33.5213566412801	6.26747705201186	200.370358144806	50.1226702211886	258.448012033035	45.1712795238351	162.91921555836	16	36	9	39	6	195	51	229	54	158	258.448	8	YES	YES
ENST00000564563.1	ENSG00000090857.13	PDPR	nonsense_mediated_decay	Protein coding	12521	4.89673417644631	3.55440291549991e-05	0.00554844998077532	11.0441513153106	14.5693177675707	20.6686263757929	24.0666150245088	20.8915901733729	587.753050558097	2075.6682256304	18.0575030241422	16.7301035273463	19.5915512380306	13	14	21	28	20	572	2112	16	20	19	2075.67	10	YES	YES
ENST00000567140.3	ENSG00000260238.6	PMF1-BGLAP	protein_coding	Protein coding	30206	3.93359338750678	0.000304555809945303	0.0356221837589727	0	0	1.96844060721838	1.71904393032206	1.04457950866864	15.4131044726774	32.432316025475	18.0575030241422	2.50951552910195	4.12453710274328	0	0	2	2	1	15	33	16	3	4	32.4323	3	YES	YES
ENST00000568426.1	ENSG00000184110.14	EIF3C	protein_coding	Protein coding	1630	-5.40078893002249	1.75747119579352e-05	0.00293301224421566	105.34421254604	1.04066555482648	173.222773435217	105.721201714806	1.04457950866864	4.11016119271397	0.982797455317424	2.25718787801777	0.836505176367316	1.03113427568582	124	1	176	123	1	4	1	2	1	1	173.223	3	YES	YES
ENST00000568995.1	ENSG00000174943.9	KCTD13	protein_coding	Protein coding	16885	-5.72641732370695	0.000440441548590349	0.0482833312592856	9.34505111295516	0	14.7633045541378	12.8928294774154	11.4903745953551	0	0	0	0	0	11	0	15	15	11	0	0	0	0	0	14.7633	3	YES	YES
ENST00000569051.1	ENSG00000185164.14	NOMO2	nonsense_mediated_decay	Protein coding	12204	-3.77284848075626	2.28977343828321e-19	1.34293576602855e-15	295.643435209854	315.321663112422	330.698022012687	469.298992977921	294.571421444557	35.9639104362472	31.4495185701576	11.2859393900889	35.1332174074273	10.3113427568582	348	303	336	546	282	35	32	10	42	10	469.299	10	YES	YES
ENST00000570932.5	ENSG00000181409.11	AATK	nonsense_mediated_decay	Protein coding	4208	-8.77994683213858	0.000319659878572822	0.0371506765318271	131.68026568255	0	124.995978558367	0	146.24113121361	0	0	0	0	0	155	0	127	0	140	0	0	0	0	0	146.241	3	YES	YES
ENST00000572430.5	ENSG00000108523.15	RNF167	protein_coding	Protein coding	5051	25.0079925074182	1.03234754884705e-19	7.70591135348019e-16	0	0	0	0	0	0	1707.11917988637	120.759551473951	0	84.5530106062373	0	0	0	0	0	0	1737	107	0	82	1707.12	3	YES	YES
ENST00000573026.1	ENSG00000108953.16	YWHAE	protein_coding	Protein coding	55327	-1.73747805835819	4.91656623980924e-05	0.00741403741752978	353.41284208994	448.526854130211	474.394186339629	260.435155443792	116.992904970888	135.635319359561	93.3657582551553	59.8154787674709	98.7076108113433	108.269098947011	416	431	482	303	112	132	95	53	118	105	474.394	10	YES	YES
ENST00000573028.5	ENSG00000141252.19	VPS53	nonsense_mediated_decay	Protein coding	182889	-1.41944796121732	7.65263826409024e-05	0.01098514816829	564.10126718202	755.523192804021	613.169249148524	552.672623598541	222.495435346421	245.58213126466	204.421870706024	138.817054498093	187.377159506279	236.129749132053	664	726	623	643	213	239	208	123	224	229	755.523	10	YES	YES
ENST00000573692.1	ENSG00000167978.16	SRRM2	nonsense_mediated_decay	Protein coding	1056	7.74423796976977	2.47520801062758e-14	1.64564254692e-11	0	0	0	0	0	56.514716399817	32.432316025475	33.8578181702666	25.9316604673868	39.1831024760612	0	0	0	0	0	55	33	30	31	38	56.5147	5	YES	YES
ENST00000575068.5	ENSG00000073969.18	NSF	protein_coding	Protein coding	132024	-2.96759644796765	2.64852355911473e-05	0.00425989463105487	126.582965075483	1388.24785013852	636.790536435145	1077.84054431193	96.1013147975152	85.2858447488148	76.6582015147591	66.5870424015243	90.3425590476701	106.20683039564	149	1334	647	1254	92	83	78	59	108	103	1388.25	10	YES	YES
ENST00000580864.5	ENSG00000087191.12	PSMC5	protein_coding	Protein coding	4560	8.90972756592442	0.000255299223166692	0.0307591546808422	0	0	0	0	0	0	0	132.04549086404	167.301035273463	121.673844530927	0	0	0	0	0	0	0	117	200	118	167.301	3	YES	YES
ENST00000581227.1	ENSG00000169683.7	LRRC45	nonsense_mediated_decay	Protein coding	3626	-1.9685307728307	0.000113468785878102	0.0156322290933978	42.4775050588871	55.1552744058032	20.6686263757929	67.9022352477212	25.0699082080474	5.13770149089246	13.7591643744439	6.77156363405331	11.7110724691424	16.4981484109731	50	53	21	79	24	5	14	6	14	16	67.9022	8	YES	YES
ENST00000581484.5	ENSG00000169696.15	ASPSCR1	protein_coding	Protein coding	20037	-10.982875115406	2.33960402823175e-05	0.00381534353831342	447.71290332067	461.014840788129	0	946.333683642292	0	0	0	0	0	0	527	443	0	1101	0	0	0	0	0	0	946.334	3	YES	YES
ENST00000583897.5	ENSG00000181396.12	OGFOD3	protein_coding	Protein coding	23291	-9.26554062251292	0.000173088123344689	0.0225231263386832	158.01631881906	0	131.885520683631	274.187506886368	0	0	0	0	0	0	186	0	134	319	0	0	0	0	0	0	274.188	3	YES	YES
ENST00000585682.5	ENSG00000164125.15	FAM198B	protein_coding	Protein coding	48577	4.96828897825477	4.53345784033526e-05	0.00689329055207571	5.94685070824419	2.08133110965295	18.7001857685746	2.57856589548308	22.9807491907101	55.4871761016386	1187.21932602345	318.263490800506	1.67301035273463	71.1482650223217	7	2	19	3	22	54	1208	282	2	69	1187.22	6	YES	YES
ENST00000585893.5	ENSG00000108799.12	EZH1	protein_coding	Protein coding	42647	1.2523996774066	8.68730220279539e-05	0.0122561116249025	97.6982616354403	81.1719132764651	161.412129791907	101.423591889001	82.5217811848228	270.243098420943	333.168337352607	252.80504233799	248.442037381093	144.358798596015	115	78	164	118	79	263	339	224	297	140	333.168	10	YES	YES
ENST00000586617.1	ENSG00000196365.11	LONP1	nonsense_mediated_decay	Protein coding	12335	5.87424339165317	0.000274347501688036	0.0325525997342529	0	0	0	0	0	16.4406447708559	11.7935694638091	0	11.7110724691424	11.342477032544	0	0	0	0	0	16	12	0	14	11	16.4406	4	YES	YES
ENST00000586945.5	ENSG00000160439.15	RDH13	protein_coding	Protein coding	12877	7.06112095115901	3.4807339097836e-05	0.00545419046943553	0	0	0	0	0	17.4681850690344	54.0538600424583	0	13.3840828218771	31.9651625462605	0	0	0	0	0	17	55	0	16	31	54.0539	4	YES	YES
ENST00000586984.6	ENSG00000121289.17	CEP89	nonsense_mediated_decay	Protein coding	92947	-9.85625215337443	5.78993594321117e-08	1.15389769505128e-05	417.978649779449	0	143.696164326941	133.225904599959	154.597767282959	0	0	0	0	0	492	0	146	155	148	0	0	0	0	0	417.979	4	YES	YES
ENST00000590645.1	ENSG00000154262.12	ABCA6	protein_coding	Protein coding	6659	-1.85220771182798	0.000185030416397246	0.0238690690651397	124.883864873128	108.229217701953	125.980198861976	92.8283722373911	211.005060751066	46.2393134180321	56.0194549530932	20.3146909021599	50.190310582039	10.3113427568582	147	104	128	108	202	45	57	18	60	10	211.005	10	YES	YES
ENST00000590973.1	ENSG00000141431.10	ASXL3	nonsense_mediated_decay	Protein coding	54060	-5.46708397755978	0.000367274029899984	0.0417391049426405	20.3892024282658	0	27.5581685010573	17.1904393032206	25.0699082080474	2.05508059635698	0	0	0	0	24	0	28	20	24	2	0	0	0	0	27.5582	4	YES	YES
ENST00000591834.1	ENSG00000267281.2	AC023509.3	protein_coding	Protein coding	119289	7.25295645844319	1.22790652506818e-05	0.00208741567012056	0	0	0	0	0	0	36.3635058467447	42.8865696823377	32.6237018783253	21.6538197894022	0	0	0	0	0	0	37	38	39	21	42.8866	4	YES	YES
ENST00000592211.1	ENSG00000186814.13	ZSCAN30	protein_coding	Protein coding	26020	-6.40433265296129	0.000200552933127998	0.0253536578694485	21.2387525294435	10.4066555482648	0	9.45474161677131	36.5602828034025	0	0	0	0	0	25	10	0	11	35	0	0	0	0	0	36.5603	3	YES	YES
ENST00000593255.5	ENSG00000125746.16	EML2	protein_coding	Protein coding	7226	5.73717784984741	2.6830064170655e-06	0.00049339075901194	0	0	0	0	1.04457950866864	11.3029432799634	16.7075567403962	13.5431272681066	2.50951552910195	25.7783568921455	0	0	0	0	1	11	17	12	3	25	25.7784	4	YES	YES
ENST00000593587.5	ENSG00000105323.16	HNRNPUL1	protein_coding	Protein coding	41847	-6.91430760299731	6.59699079218924e-06	0.00115865736247244	5116.84025939354	2444.52338828739	21.6528466794021	22.3475710941867	14.624113121361	21.5783462617483	2.94839236595227	0	6.69204141093853	31.9651625462605	6023	2349	22	26	14	21	3	0	8	31	5116.84	7	YES	YES
ENST00000594083.5	ENSG00000197619.13	ZNF615	protein_coding	Protein coding	16863	-6.67592745716112	5.61908432961938e-08	1.1225727377633e-05	60.3180571836197	325.728318660687	3.93688121443675	6.87617572128823	416.787223958789	1.02754029817849	3.9311898212697	1.12859393900889	0.836505176367316	1.03113427568582	71	313	4	8	399	1	4	1	1	1	416.787	3	YES	YES
ENST00000594090.5	ENSG00000105053.10	VRK3	nonsense_mediated_decay	Protein coding	37079	-4.75327629254347	3.0337692567861e-05	0.00481352193054009	0.849550101177742	24.9759733158354	28.5423888046664	24.9261369896698	30.2928057513907	2.05508059635698	0.982797455317424	1.12859393900889	0	0	1	24	29	29	29	2	1	1	0	0	30.2928	4	YES	YES
ENST00000598953.1	ENSG00000171049.8	FPR2	protein_coding	Protein coding	8802	-7.34956993360302	1.46124739492007e-05	0.00246875642694428	45.875705463598	0	56.1005573057237	17.1904393032206	30.2928057513907	0	0	0	0	0	54	0	57	20	29	0	0	0	0	0	56.1006	4	YES	YES
ENST00000600079.5	ENSG00000213023.10	SYT3	protein_coding	Protein coding	17842	-8.01526785773073	2.60927290542856e-05	0.00421741710613846	102.795562242507	17.6913144320501	108.264233397011	0	8.35663606934915	0	0	0	0	0	121	17	110	0	8	0	0	0	0	0	108.264	3	YES	YES
ENST00000602377.1	ENSG00000141098.12	GFOD2	protein_coding	Protein coding	44809	2.59844790940345	0.000375479870832689	0.0425538671003468	8.49550101177742	7.28465888378533	5.90532182165513	1.71904393032206	1.04457950866864	18.4957253672129	25.552733838253	51.9153211944087	45.1712795238351	7.21793992980075	10	7	6	2	1	18	26	46	54	7	51.9153	4	YES	YES
ENST00000602959.5	ENSG00000170035.15	UBE2E3	protein_coding	Protein coding	82657	6.60230588767833	9.08709690298801e-08	1.80443153472175e-05	2.54865030353322	1.04066555482648	9.84220303609188	0.859521965161028	1.04457950866864	469.585916267571	457.000816722602	524.796181639132	0.836505176367316	36.0896996490037	3	1	10	1	1	457	465	465	1	35	524.796	4	YES	YES
ENST00000610452.1	ENSG00000204291.10	COL15A1	protein_coding	Protein coding	127080	5.41183804983496	0.000158732346665654	0.0210215391167261	25.4865030353322	65.5619299540679	50.1952354840686	30.083268780636	84.6109402021601	10693.6118831436	61.9162396849977	10.15734545108	73.6124555203238	53.6189823356627	30	63	51	35	81	10407	63	9	88	52	10693.6	10	YES	YES
ENST00000610712.1	ENSG00000186814.13	ZSCAN30	protein_coding	Protein coding	39188	-7.27022323996098	3.96096510709715e-06	0.000714793151601407	0.849550101177742	91.5785688247298	111.216894307838	0.859521965161028	404.252269854765	1.02754029817849	0	0	0.836505176367316	2.06226855137164	1	88	113	1	387	1	0	0	1	2	404.252	3	YES	YES
ENST00000610907.1	ENSG00000070756.15	PABPC1	protein_coding	Protein coding	17211	-1.2285844241342	0.000285170467621946	0.03369073658413	119.786564266062	96.7818965988622	78.737624288735	107.440245645129	88.7892582368347	21.5783462617483	39.311898212697	71.1014181575598	39.3157432892638	39.1831024760612	141	93	80	125	85	21	40	63	47	38	119.787	10	YES	YES
ENST00000611084.4	ENSG00000116141.15	MARK1	protein_coding	Protein coding	136274	3.60363126057444	2.00567400880817e-05	0.00331355909837485	1.69910020235548	9.36598999343828	38.3845918407583	4.29760982580514	7.3120565606805	57.5422566979955	97.296948076425	384.85053320203	76.9584762257931	123.736113082299	2	9	39	5	7	56	99	341	92	120	384.851	6	YES	YES
ENST00000612316.4	ENSG00000130518.16	KIAA1683	protein_coding	Protein coding	17413	6.9569587572947	0.000227922587959819	0.0281209553340237	0	0	0.984220303609188	4.29760982580514	0	343.198459591616	0.982797455317424	292.305830203301	29.2776811728561	0	0	0	1	5	0	334	1	259	35	0	343.198	3	YES	YES
ENST00000612692.4	ENSG00000100523.14	DDHD1	protein_coding	Protein coding	116354	-27.0112254306771	3.67664187548521e-23	1.05593788761642e-18	0	922.029681576257	1331.65007078323	2995.43404858618	0	0	0	0	0	0	0	886	1353	3485	0	0	0	0	0	0	2995.43	3	YES	YES
ENST00000615418.4	ENSG00000276070.4	CCL4L2	protein_coding	Protein coding	1955	-5.11647742302171	5.8178139723767e-07	0.000112398797048913	33.9820040471097	27.0573044254884	10.8264233397011	30.083268780636	35.5157032947339	0	3.9311898212697	0	0	0	40	26	11	35	34	0	4	0	0	0	35.5157	5	YES	YES
ENST00000615625.1	ENSG00000083535.15	PIBF1	protein_coding	Protein coding	233756	-3.50930581326741	0.000193373013500466	0.0247026993231468	52.67210627302	63.480598844415	23.6212872866205	19.7690051987037	87.744678728166	13.3580238763204	0	0	4.18252588183658	4.12453710274328	62	61	24	23	84	13	0	0	5	4	87.7447	6	YES	YES
ENST00000616623.4	ENSG00000121671.11	CRY2	protein_coding	Protein coding	35843	4.52078040513753	5.66307498400254e-06	0.00100213237901178	54.3712064753755	44.7486188575384	42.3214730551951	41.2570543277294	54.3181344507694	2191.74345601472	203.439073250707	2917.41533233797	36.8062277601619	91.7709505360381	64	43	43	48	52	2133	207	2585	44	89	2917.42	10	YES	YES
ENST00000616918.1	ENSG00000175707.8	KDF1	protein_coding	Protein coding	10821	8.93615933060394	0.000241684336296013	0.0295524336097236	0	0	0	0	0	0	175.920744501819	0	92.0155694004048	160.856947006988	0	0	0	0	0	0	179	0	110	156	175.921	3	YES	YES
ENST00000617071.4	ENSG00000271605.5	MILR1	non_stop_decay	Protein coding	8463	-3.29293977880953	0.000382627328589176	0.0431850822311047	124.03431477195	9.36598999343828	33.4634903227124	47.2737080838566	5.22289754334322	3.08262089453548	3.9311898212697	1.12859393900889	10.8745672927751	3.09340282705746	146	9	34	55	5	3	4	1	13	3	124.034	4	YES	YES
ENST00000617267.4	ENSG00000136250.11	AOAH	protein_coding	Protein coding	211448	-9.71255411169483	5.32529339676605e-08	1.06777659466438e-05	194.546973169703	0	258.849939849216	96.2664600980352	219.361696820415	0	0	0	0	0	229	0	263	112	210	0	0	0	0	0	258.85	4	YES	YES
ENST00000617306.1	ENSG00000149534.8	MS4A2	protein_coding	Protein coding	9803	-5.08590857731728	9.55762225963999e-05	0.0133691108367424	16.9910020235548	12.4879866579177	8.85798273248269	193.392442161231	40.7386008380771	4.11016119271397	3.9311898212697	0	0	0	20	12	9	225	39	4	4	0	0	0	193.392	4	YES	YES
ENST00000617773.1	ENSG00000005108.15	THSD7A	protein_coding	Protein coding	461762	-7.39781024654348	5.24870348801926e-08	1.05370609950556e-05	16501.6611652765	19077.4809510789	377.940596585928	18037.0684389042	53.2735549421008	136.662859657739	59.9506447743628	0	92.8520745767721	30.9340282705746	19424	18332	384	20985	51	133	61	0	111	30	19077.5	9	YES	YES
ENST00000618160.4	ENSG00000111358.13	GTF2H3	protein_coding	Protein coding	28865	6.0125800653507	6.94076619612552e-07	0.000133154058784503	11.0441513153106	2.08133110965295	3.93688121443675	6.87617572128823	1.04457950866864	1.02754029817849	577.884903726645	657.97026644218	15.0570931746117	371.208339246896	13	2	4	8	1	1	588	583	18	360	657.97	5	YES	YES
ENST00000618240.4	ENSG00000088280.18	ASAP3	protein_coding	Protein coding	56002	-11.503177128883	5.61026398093717e-08	1.122175798321e-05	48.4243557671313	2178.11300625181	0	5969.38004804334	400.07395182009	0	2.94839236595227	0	0	0	57	2093	0	6945	383	0	3	0	0	0	5969.38	4	YES	YES
ENST00000620264.4	ENSG00000274209.4	ANTXRL	protein_coding	Protein coding	43132	-6.29406268782044	0.000279785730862524	0.0331260657179394	23.7874028329768	6.24399332895885	10.8264233397011	30.942790745797	0	0	0	0	0	0	28	6	11	36	0	0	0	0	0	0	30.9428	3	YES	YES
ENST00000620429.4	ENSG00000160695.14	VPS11	protein_coding	Protein coding	12432	-3.98624760640803	0.000235213569398542	0.0288686860534303	660.100428615105	46.8299499671914	687.969992222822	1268.65442057768	16.7132721386983	72.9553611706729	1.96559491063485	54.1725090724265	13.3840828218771	26.8094911678314	777	45	699	1476	16	71	2	48	16	26	1268.65	9	YES	YES
ENST00000620633.4	ENSG00000139679.15	LPAR6	protein_coding	Protein coding	4763	5.93153492301496	3.41272257396905e-05	0.00535784393548804	10.1946012141329	5.20332777413238	3.93688121443675	0.859521965161028	9.40121557801779	743.939175881228	974.935075674884	82.3873575476487	4.18252588183658	0	12	5	4	1	9	724	992	73	5	0	974.935	4	YES	YES
ENST00000620958.4	ENSG00000112312.9	GMNN	protein_coding	Protein coding	10681	6.42385739157877	0.00028277065858319	0.0334553544749382	0	0	0	0	0	3.08262089453548	22.6043414723007	0	22.5856397619175	26.8094911678314	0	0	0	0	0	3	23	0	27	26	26.8095	3	YES	YES
ENST00000621364.4	ENSG00000185164.14	NOMO2	protein_coding	Protein coding	62188	2.75210443169012	4.6591344629961e-06	0.000832550319090634	5.09730060706645	7.28465888378533	5.90532182165513	8.59521965161028	22.9807491907101	30.8262089453548	99.2625429870598	30.4720363532399	103.726641869547	69.08599647095	6	7	6	10	22	30	101	27	124	67	103.727	6	YES	YES
ENST00000621421.4	ENSG00000150459.12	SAP18	protein_coding	Protein coding	8571	2.51752234320848	0.000388091815155467	0.0437117021270236	16.9910020235548	15.6099833223971	24.6055075902297	18.9094832335426	14.624113121361	19.5232656653913	25.552733838253	60.9440727064798	213.308819973666	200.040049483049	20	15	25	22	14	19	26	54	255	194	213.309	10	YES	YES
ENST00000622151.4	ENSG00000114861.18	FOXP1	protein_coding	Protein coding	12988	3.71038769060942	0.000446574880799807	0.0486956399569606	2.54865030353322	2.08133110965295	1.96844060721838	4.29760982580514	3.13373852600593	3.08262089453548	27.5183287488879	111.73079996188	40.9887536419985	1.03113427568582	3	2	2	5	3	3	28	99	49	1	111.731	3	YES	YES
ENST00000624843.3	ENSG00000131089.15	ARHGEF9	protein_coding	Protein coding	117079	9.2510217681636	0.000246682227919637	0.0299406223980096	0	0	0	0	0	121.249755185062	0	364.53584229987	47.680795052937	0	0	0	0	0	0	118	0	323	57	0	364.536	3	YES	YES
ENST00000624934.3	ENSG00000274276.4	CBSL	protein_coding	Protein coding	22100	-7.82239466003414	2.04677057584943e-08	4.15471656891028e-06	73.0613087012858	33.3012977544472	80.7060648959534	17.1904393032206	3.13373852600593	0	0	0	0	0	86	32	82	20	3	0	0	0	0	0	80.7061	4	YES	YES
ENST00000625842.2	ENSG00000156931.15	VPS8	protein_coding	Protein coding	240394	4.62650015778876	0.000101654967355536	0.0141231602615833	8.49550101177742	2.08133110965295	3.93688121443675	0.859521965161028	1.04457950866864	332.923056609831	37.3463033020621	7.9001575730622	26.7681656437541	3.09340282705746	10	2	4	1	1	324	38	7	32	3	332.923	3	YES	YES
ENST00000626689.2	ENSG00000092330.15	TINF2	protein_coding	Protein coding	3028	-2.45927753538323	0.000156233021267913	0.0207239695368127	14.4423517200216	41.626622193059	46.2583542696318	58.4474936309499	9.40121557801779	9.24786268360643	8.84517709785681	3.38578181702666	3.34602070546926	6.18680565411493	17	40	47	68	9	9	9	3	4	6	58.4475	4	YES	YES
ENST00000633136.1	ENSG00000124772.11	CPNE5	protein_coding	Protein coding	83043	4.04806359825647	0.000423803612206336	0.046771627412164	8.49550101177742	0	3.93688121443675	2.57856589548308	3.13373852600593	2.05508059635698	4.91398727658712	113.987987839897	35.9697225837946	145.389932871701	10	0	4	3	3	2	5	101	43	141	145.39	3	YES	YES
ENST00000637174.1	ENSG00000198825.12	INPP5F	protein_coding	Protein coding	9829	5.06107422232477	0.00025372480051623	0.0305919084369855	9.34505111295516	10.4066555482648	7.8737624288735	10.3142635819323	7.3120565606805	5.13770149089246	8.84517709785681	1478.45806010164	7.52854658730584	11.342477032544	11	10	8	12	7	5	9	1310	9	11	1478.46	4	YES	YES
ENST00000637429.1	ENSG00000104763.18	ASAH1	nonsense_mediated_decay	Protein coding	28201	-9.52223961310431	0.000329098283049379	0.0380858786792128	0	0	24.6055075902297	588.772546135304	60.5856115027813	0	0	0	0	0	0	0	25	685	58	0	0	0	0	0	588.773	3	YES	YES
ENST00000637488.2	ENSG00000187695.8	AC112484.1	protein_coding	Protein coding	24885	-2.92271897158893	3.60269510459598e-06	0.000653731916780711	54.3712064753755	19.772645541703	21.6528466794021	24.0666150245088	21.9361696820415	6.16524178907095	2.94839236595227	0	3.34602070546926	6.18680565411493	64	19	22	28	21	6	3	0	4	6	54.3712	5	YES	YES
ENST00000637624.1	ENSG00000089159.16	PXN	nonsense_mediated_decay	Protein coding	8931	-3.3342560153728	6.02943249397722e-06	0.00106581414994182	6862.6657173138	5393.76957066562	327.74536110186	11453.9897077359	6202.7131224744	639.130065467022	261.424123114435	341.963963519692	825.630609074541	930.083116668611	8078	5183	333	13326	5938	622	266	303	987	902	11454	10	YES	YES
ENST00000637718.1	ENSG00000104763.18	ASAH1	protein_coding	Protein coding	13990	-2.79944714745414	0.000193612066313711	0.0247026993231468	534.367013640799	450.608185239864	69.8796415562523	423.744328824387	53.2735549421008	27.7435880508193	94.3485557104727	14.6717212071155	46.0077847002024	37.1208339246896	629	433	71	493	51	27	96	13	55	36	534.367	10	YES	YES
ENST00000638587.1	ENSG00000204217.13	BMPR2	protein_coding	Protein coding	95534	1.22362338209912	0.000139715431867064	0.018732620511247	46.7252555647758	46.8299499671914	23.6212872866205	37.8189664670852	43.872339364083	144.883182043167	85.5033786126159	72.2300120965687	84.4870228130989	77.3350706764366	55	45	24	44	42	141	87	64	101	75	144.883	10	YES	YES
ENST00000640338.1	ENSG00000078269.14	SYNJ2	protein_coding	Protein coding	112141	4.61984740710535	1.07212111869013e-05	0.00183972399027227	7.64595091059967	2.08133110965295	7.8737624288735	9.45474161677131	1.04457950866864	357.584023766115	10.8107720084917	13.5431272681066	278.556223730316	34.0274310976321	9	2	8	11	1	348	11	12	333	33	357.584	5	YES	YES
ENST00000640958.1	ENSG00000172845.14	SP3	protein_coding	Protein coding	53895	4.87246108596739	7.45902272838856e-05	0.010754221197634	136.777566289616	36.4232944189266	51.1794557876778	54.1498838051448	42.8277598554144	119.194674588705	94.3485557104727	227.975975679795	76.1219710494258	8898.68879916864	161	35	52	63	41	116	96	202	91	8630	8898.69	10	YES	YES
ENST00000641638.1	ENSG00000167332.8	OR51E2	protein_coding	Protein coding	4922	5.79165559666859	1.74341087104599e-05	0.00291250708465341	1.69910020235548	1.04066555482648	0.984220303609188	0	0	78.0930626615654	64.86463205095	3.38578181702666	0.836505176367316	60.8369222654634	2	1	1	0	0	76	66	3	1	59	78.0931	3	YES	YES
ENST00000641703.1	ENSG00000108439.10	PNPO	nonsense_mediated_decay	Protein coding	5631	-9.25877989309158	0.000343661948253045	0.0394330402485786	457.907504534803	0	65.9427603418156	0	37.6048623120712	0	0	0	0	0	539	0	67	0	36	0	0	0	0	0	457.908	3	YES	YES
ENST00000642090.1	ENSG00000184022.4	OR2T10	protein_coding	Protein coding	7214	-5.39267411299806	0.000368246700443203	0.0418207030797939	8.49550101177742	242.475074274569	149.601486148597	0	66.8530885547932	4.11016119271397	0	0	5.85553623457121	1.03113427568582	10	233	152	0	64	4	0	0	7	1	242.475	3	YES	YES
ENST00000310092.11	ENSG00000173933.19	RBM4	protein_coding	Protein coding	7853	0.810651123814145	0.000203208604672402	0.025551692681541	163.113619426126	139.449184346748	119.090656736712	200.26861788252	183.845993525681	311.344710348083	315.477983156893	309.234739288435	228.365913148277	250.565628991655	192	134	121	233	176	303	321	274	273	243	315.478	10	NO	YES
ENST00000323929.7	ENSG00000020922.12	MRE11	protein_coding	Protein coding	78331	-0.574397389538596	3.69278918891334e-05	0.00574239793626591	2927.5496486585	2476.78402048701	2236.14852980007	2681.70853130241	2570.71017083353	2019.11668592074	1741.51709082247	1487.48681161371	1730.72920990398	1679.7177350922	3446	2380	2272	3120	2461	1965	1772	1318	2069	1629	2927.55	10	NO	YES
ENST00000324856.11	ENSG00000117713.18	ARID1A	protein_coding	Protein coding	86072	0.989351857541108	3.08586877488107e-05	0.00488203466737399	2469.64214412369	2700.5271147747	3057.97248331375	1704.43205691432	2097.51565340664	4689.69392088664	3973.45011184834	5308.9058890978	3869.6729458752	6041.41572124323	2907	2595	3107	1983	2008	4564	4043	4704	4626	5859	6041.42	10	NO	YES
ENST00000341947.6	ENSG00000204248.10	COL11A2	protein_coding	Protein coding	29777	-0.767738466339542	0.000122860122331124	0.0167712747871758	392.492146744117	312.199666447943	313.966276851331	485.629910315981	325.908806704617	175.709390988522	231.940199454912	221.204412045742	225.019892442808	221.693869272452	462	300	319	565	312	171	236	196	269	215	485.63	10	NO	YES
ENST00000359052.8	ENSG00000163104.17	SMARCAD1	protein_coding	Protein coding	83680	-0.898682046425065	0.000220592447922754	0.0274641778718565	957.442964027315	686.839266185474	647.616959774846	766.693592923637	641.371818322547	531.23833415828	457.000816722602	294.563018081319	387.301896658067	314.495954084175	1127	660	658	892	614	517	465	261	463	305	957.443	10	NO	YES
ENST00000379287.3	ENSG00000145990.10	GFOD1	protein_coding	Protein coding	129726	-0.966611262075417	0.00024319235486724	0.0296850473180111	4507.7128368491	4308.35539698161	5387.6219419567	6455.00995835932	6141.08293146295	3642.63035704275	2608.34444641244	1980.68236296059	3436.36326451693	2044.73926868498	5306	4140	5474	7510	5879	3545	2654	1755	4108	1983	6455.01	10	NO	YES
ENST00000383233.7	ENSG00000134490.13	TMEM241	protein_coding	Protein coding	141889	-0.867174810297621	0.000231495615230403	0.0284975614257169	452.810203927736	364.232944189266	358.256190513744	496.803695863074	279.947308323196	199.342817846627	220.146629991103	208.789878716644	169.810550802565	273.250583056743	533	350	364	578	268	194	224	185	203	265	496.804	10	NO	YES
ENST00000412139.6	ENSG00000135164.18	DMTF1	nonsense_mediated_decay	Protein coding	33442	-0.878142449956098	0.00042676807280548	0.0470355700536714	1203.81249336886	1149.93543808326	1046.22618273657	1046.89775356613	1409.137757194	675.093975903269	642.749535777595	660.227454320198	834.832166014581	372.239473522581	1417	1105	1063	1218	1349	657	654	585	998	361	1409.14	10	NO	YES
ENST00000426013.6	ENSG00000185787.14	MORF4L1	protein_coding	Protein coding	24958	-0.857532642878442	0.000128005421046137	0.0173530998356594	4450.79298007019	4060.67699493291	2459.56653871936	3920.27968309945	3921.35147554209	2194.82607690926	1985.2508597412	2348.60398707749	2283.65913148277	1570.41750186951	5239	3902	2499	4561	3754	2136	2020	2081	2730	1523	4450.79	10	NO	YES
ENST00000441222.7	ENSG00000109189.12	USP46	protein_coding	Protein coding	68364	-0.944087894330168	7.02761638454879e-07	0.000134662906352139	2682.02966941813	3793.2259473425	2990.06128236471	2724.68462956046	2787.98270863661	1733.46048302712	1415.22833565709	1305.78318743328	1931.49045223213	1397.18694355429	3157	3645	3038	3170	2669	1687	1440	1157	2309	1355	3793.23	10	NO	YES
ENST00000479961.1	ENSG00000259332.3	ST20-MTHFS	protein_coding	Protein coding	78550	0.957644787328747	0.000245294297973523	0.0298604440508644	78.1586093083522	87.4159066054239	65.9427603418156	106.580723679968	108.636268901539	127.414996974133	135.626048833804	205.404096899617	189.886675035381	209.320257964222	92	84	67	124	104	124	138	182	227	203	209.32	10	NO	YES
ENST00000521425.5	ENSG00000067167.7	TRAM1	protein_coding	Protein coding	34337	-0.992739550548741	0.000129353131287889	0.0175050119643576	3418.58960713923	3410.26102316636	2394.60799868115	2064.57176031679	3566.19444259475	1701.60673378358	997.539417147185	1610.50355096568	1735.74824096218	1418.84076334369	4024	3277	2433	2402	3414	1656	1015	1427	2075	1376	3566.19	10	NO	YES
ENST00000571732.5	ENSG00000108953.16	YWHAE	protein_coding	Protein coding	55681	-0.979346210718954	0.000114495482961726	0.0157604519874339	3586.80052717242	2689.07979367161	1736.16461556661	2339.61878916832	2509.07997982208	1469.38262639524	1613.75342163121	1294.49724804319	1084.94721374841	1061.03716968071	4222	2584	1764	2722	2402	1430	1642	1147	1297	1029	3586.8	10	NO	YES
ENST00000598192.5	ENSG00000167555.13	ZNF528	protein_coding	Protein coding	6566	-0.939879485866518	0.000333267357383696	0.0384059641367269	97.6982616354403	128.001863243656	110.232674004229	104.002157784484	78.3434631501482	44.1842328216751	60.9334422296803	36.1150060482843	66.083908933018	61.8680565411493	115	123	112	121	75	43	62	32	79	60	128.002	10	NO	YES
ENST00000000233.9	ENSG00000004059.10	ARF5	protein_coding	Protein coding	3361	-0.222667313542387	0.411247380819895	0.99969440949391	1614.14519223771	824.207119422569	1028.5102172716	1437.12072574924	909.828752050388	879.574495240789	1289.43026137646	1081.19299357051	881.676455891151	851.716911716488	1900	792	1045	1672	871	856	1312	958	1054	826	1614.15	10	NO	NO
ENST00000000412.7	ENSG00000003056.7	M6PR	protein_coding	Protein coding	9591	-0.635583621792348	0.174631699097388	0.99969440949391	2324.3690768223	3847.34055619348	1177.12748311659	2935.26751102491	2021.26134927382	2493.8403036792	1306.13781811686	2407.29087190595	836.505176367316	877.495268608634	2736	3697	1196	3415	1935	2427	1329	2133	1000	851	3847.34	10	NO	NO
ENST00000000442.10	ENSG00000173153.13	ESRRA	protein_coding	Protein coding	11161	0.361006216250735	0.583029850729433	0.99969440949391	449.412003523025	226.865090952172	83.658725806781	351.544483750861	842.975663495595	856.968608680862	456.018019267285	747.129187623882	169.810550802565	280.468522986543	529	218	85	409	807	834	464	662	203	272	856.969	10	NO	NO
ENST00000001008.5	ENSG00000004478.7	FKBP4	protein_coding	Protein coding	10471	0.301447301623722	0.261401749728448	0.99969440949391	7446.3066368229	4850.5421510462	4273.48455827109	3974.4295669046	4363.20860770892	5995.6976398715	5597.03150803273	8496.05517285889	4663.51635824779	5945.52023360444	8765	4661	4342	4624	4177	5835	5695	7528	5575	5766	8496.06	10	NO	NO
ENST00000001146.6	ENSG00000003137.8	CYP26B1	protein_coding	Protein coding	18801	-0.660881153600612	0.236171846907315	0.99969440949391	1199.56474286297	799.231146106733	691.906873437259	1118.2380766745	1056.069883264	449.035110304001	543.486992790535	170.417684790342	1540.00602969223	373.270607798267	1412	768	703	1301	1011	437	553	151	1841	362	1540.01	10	NO	NO
ENST00000002125.8	ENSG00000003509.15	NDUFAF7	protein_coding	Protein coding	17495	0.368952706572185	0.493756482117602	0.99969440949391	254.015480252145	312.199666447943	139.759283112505	171.904393032206	353.067873930001	95.5612477305997	245.699363829356	711.014181575598	277.719718553949	259.845837472827	299	300	142	200	338	93	250	630	332	252	711.014	10	NO	NO
ENST00000002165.10	ENSG00000001036.13	FUCA2	protein_coding	Protein coding	16880	-0.683853157017763	0.171076009834038	0.99969440949391	5547.56216069065	4688.19832449327	4405.37007895472	13330.3261576824	2699.19345039977	4061.86679869958	5205.87812081639	1647.74715095297	4249.44629594597	3927.59045608729	6530	4505	4476	15509	2584	3953	5297	1460	5080	3809	13330.3	10	NO	NO
ENST00000002596.5	ENSG00000002587.9	HS3ST1	protein_coding	Protein coding	36616	-1.32891922304825	0.0830631859836456	0.90381231192562	309.236236828698	95.7412310440357	84.6429461103902	340.370698203767	51.1843959247635	66.790119381602	134.643251378487	18.0575030241422	114.601209162322	16.4981484109731	364	92	86	396	49	65	137	16	137	16	340.371	10	NO	NO
ENST00000002829.7	ENSG00000001617.11	SEMA3F	protein_coding	Protein coding	33947	0.353832481079648	0.533865509739577	0.99969440949391	989.725867872069	3841.09656286452	832.650376853373	1260.05920092607	2980.18533823164	1981.09769488813	5217.6716902802	1608.24636308766	2174.07695337865	1674.56206371377	1165	3691	846	1466	2853	1928	5309	1425	2599	1624	5217.67	10	NO	NO
ENST00000003084.10	ENSG00000001626.14	CFTR	protein_coding	Protein coding	188703	-0.514764040557466	0.530787077184438	0.99969440949391	335.572289965208	99.9038932633416	85.6271664139993	54.1498838051448	61.6301910114499	93.5061671342427	159.213187761423	5.64296969504443	148.061416217015	39.1831024760612	395	96	87	63	59	91	162	5	177	38	335.572	9	NO	NO
ENST00000003100.12	ENSG00000001630.15	CYP51A1	protein_coding	Protein coding	22380	-0.284052535909477	0.320656080172948	0.99969440949391	2860.43519066546	1719.17949657334	1472.39357419935	2638.73243304436	1872.93105904288	1302.92109809033	1542.00920739304	2060.81253263023	1491.48872946292	2279.83788354135	3367	1652	1496	3070	1793	1268	1569	1826	1783	2211	2860.44	10	NO	NO
ENST00000003302.8	ENSG00000048028.11	USP28	protein_coding	Protein coding	77697	0.673640368981175	0.406492003633063	0.99969440949391	165.66226972966	152.977836559492	143.696164326941	84.2331525857808	201.603845173048	116.11205369417	29.4839236595227	853.217017890718	110.418683280486	84.5530106062373	195	147	146	98	193	113	30	756	132	82	853.217	10	NO	NO
ENST00000003583.12	ENSG00000001460.17	STPG1	protein_coding	Protein coding	56721	-0.0698857535634743	0.977252897571466	0.99969440949391	82.4063598142409	0	0	183.078178579299	115.948325462219	0	0	244.904884764928	0	118.580441703869	97	0	0	213	111	0	0	217	0	115	244.905	5	NO	NO
ENST00000003912.7	ENSG00000001461.16	NIPAL3	protein_coding	Protein coding	57174	0.23641422959678	0.671860870082823	0.99969440949391	1301.5107550043	1936.67859753207	1647.58478824178	3552.40428201053	1351.68588421722	1642.00939648923	1916.45503786898	5470.29482237607	1739.93076684402	765.101632558879	1532	1861	1674	4133	1294	1598	1950	4847	2080	742	5470.29	10	NO	NO
ENST00000004103.7	ENSG00000002933.7	TMEM176A	protein_coding	Protein coding	4578	-0.198193476459564	0.754022573454278	0.99969440949391	725.515786405791	754.482527249195	987.172964520016	516.572701061778	218.317117311746	369.914507344257	342.996311905781	1352.05553893265	587.226633809856	139.203127217586	854	725	1003	601	209	360	349	1198	702	135	1352.06	10	NO	NO
ENST00000004531.14	ENSG00000003989.17	SLC7A2	protein_coding	Protein coding	31785	-2.73943710909715	0.217803748664166	0.99969440949391	1391.56306572914	0	1545.22587666642	0	982.949317657193	153.103504428595	166.092769948645	0	267.681656437541	0	1638	0	1570	0	941	149	169	0	320	0	1545.23	6	NO	NO
ENST00000004982.5	ENSG00000004776.12	HSPB6	protein_coding	Protein coding	2461	-0.494127530858802	0.624782557348916	0.99969440949391	1334.64320895023	962.61563821449	1269.64419165585	15344.1861220547	2616.67166921495	1197.08444737794	835.37783701981	10002.7280814358	2820.69545471059	428.951858685302	1571	925	1290	17852	2505	1165	850	8863	3372	416	15344.2	10	NO	NO
ENST00000005082.13	ENSG00000005801.16	ZNF195	protein_coding	Protein coding	20123	-0.313010958417167	0.722611436918373	0.99969440949391	43.3270551600648	26.0166388706619	13.7790842505286	71.3403231083654	0	17.4681850690344	28.5011262042053	23.7004727191866	39.3157432892638	15.4670141352873	51	25	14	83	0	17	29	21	47	15	71.3403	9	NO	NO
ENST00000005178.5	ENSG00000004799.7	PDK4	protein_coding	Protein coding	12993	-0.866048435570638	0.120907485938701	0.973191745189618	20785.0927754146	10669.9439336359	17605.7327909612	10049.5308166627	29415.358964109	8485.42778235799	18540.4739945632	2210.91552651841	8037.14173453717	11295.0448558625	24466	10253	17888	11692	28160	8258	18865	1959	9608	10954	29415.4	10	NO	NO
ENST00000005257.6	ENSG00000006451.7	RALA	protein_coding	Protein coding	84642	-0.406998788452101	0.109690581967299	0.955679811173594	4862.82477914139	2957.57150681684	2707.59005522888	2213.26906028965	2673.07896268306	2472.26195741745	2607.36164895713	2159.000205324	2141.45325150033	2245.81045244372	5724	2842	2751	2575	2559	2406	2653	1913	2560	2178	4862.82	10	NO	NO
ENST00000005259.8	ENSG00000075790.10	BCAP29	protein_coding	Protein coding	41894	0.142224054088348	0.689392419609173	0.99969440949391	201.343373979125	504.722794090841	415.340968123077	391.082494148268	330.087124739291	498.357044616568	305.650008603719	621.855260393896	317.035461843213	290.779865743402	237	485	422	455	316	485	311	551	379	282	621.855	10	NO	NO
ENST00000005260.8	ENSG00000006453.13	BAIAP2L1	protein_coding	Protein coding	109418	-0.921627242149789	0.136242972810586	0.9908391718839	2471.34124432605	3176.1112733304	2700.70051310361	8399.24864355357	2030.66256485184	2551.3825603772	2218.17385665143	326.163648373568	1887.99218306103	2929.45247722342	2909	3052	2744	9772	1944	2483	2257	289	2257	2841	8399.25	10	NO	NO
ENST00000005286.8	ENSG00000006118.14	TMEM132A	protein_coding	Protein coding	12679	1.09718494139106	0.120918561721912	0.973191745189618	1595.4550900118	593.179366251091	459.630881785491	940.317029886165	1525.08608265622	427.456764042253	4861.8990114553	724.557308843705	1300.76554925118	3625.46811331135	1878	570	467	1094	1460	416	4947	642	1555	3516	4861.9	10	NO	NO
ENST00000005340.9	ENSG00000004975.11	DVL2	protein_coding	Protein coding	9205	0.195250578134882	0.214975403797278	0.99969440949391	1688.90560114135	1321.64525462962	1417.27723719723	1225.67832231963	1417.49439326335	1336.82992793022	1758.22464756287	1492.00118736975	1717.3451270821	1791.08023686627	1988	1270	1440	1426	1357	1301	1789	1322	2053	1737	1791.08	10	NO	NO
ENST00000005374.10	ENSG00000006625.17	GGCT	protein_coding	Protein coding	8219	1.53929186392056	0.597313383027392	0.99969440949391	0	0	0	16.3309173380595	0	0	21.6215440169833	0	25.9316604673868	0	0	0	0	19	0	0	22	0	31	0	25.9317	3	NO	NO
ENST00000005386.7	ENSG00000005175.9	RPAP3	protein_coding	Protein coding	44813	-0.607416854965703	0.0115626354733772	0.43972206154889	1970.10668463118	1004.24226040755	1209.60675313569	1318.50669455702	1182.4640038129	889.849898222574	999.50501205782	845.316860317655	963.653963175148	689.828830433814	2319	965	1229	1534	1132	866	1017	749	1152	669	1970.11	10	NO	NO
ENST00000005558.8	ENSG00000006652.13	IFRD1	protein_coding	Protein coding	52384	1.32234491524468	0.493585937715344	0.99969440949391	0	0	71.8480821634707	91.96885027223	0	79.1206029597439	121.866884459361	0	64.4108985802833	144.358798596015	0	0	73	107	0	77	124	0	77	140	144.359	6	NO	NO
ENST00000006015.3	ENSG00000005073.5	HOXA11	protein_coding	Protein coding	3702	0.0799788169362978	0.878651932146775	0.99969440949391	1214.85664468417	441.242195246426	1012.76269241385	1150.89991135062	933.854080749767	646.322847554271	744.960471130607	2424.21978099109	733.615039674136	476.384035366849	1430	424	1029	1339	894	629	758	2148	877	462	2424.22	10	NO	NO
ENST00000006053.6	ENSG00000006210.6	CX3CL1	protein_coding	Protein coding	12591	-0.730481354963681	0.273627121922639	0.99969440949391	889.478955933095	274.735706474189	499.983914233467	47.2737080838566	807.459960200861	267.160477526408	475.673968373633	352.121308970772	214.9818303264	208.289123688536	1047	264	508	55	773	260	484	312	257	202	889.479	10	NO	NO
ENST00000006251.11	ENSG00000186654.20	PRR5	protein_coding	Protein coding	60624	-0.178569952165709	0.935943700596545	0.99969440949391	41.6279549577093	20.8133110965295	0	0	4.17831803467457	0	0	0	8.36505176367316	50.5255795086052	49	20	0	0	4	0	0	0	10	49	50.5256	3	NO	NO
ENST00000006275.8	ENSG00000007255.10	TRAPPC6A	protein_coding	Protein coding	15310	-0.53988629597352	0.193302739569145	0.99969440949391	173.308220640259	138.408518791921	113.185334915057	98.8450259935182	58.496452485444	49.3219343125676	93.3657582551553	50.7867272553999	76.1219710494258	130.954053012099	204	133	115	115	56	48	95	45	91	127	173.308	10	NO	NO
ENST00000006658.10	ENSG00000006282.20	SPATA20	protein_coding	Protein coding	8764	-0.46877989285711	0.341895049265745	0.99969440949391	407.784048565316	145.693177675707	295.266091082756	185.656744474782	166.088141878314	163.37890741038	84.5205811572985	98.1876726937731	178.175602566238	343.367713803378	480	140	300	216	159	159	86	87	213	333	407.784	10	NO	NO
ENST00000006750.7	ENSG00000007312.12	CD79B	protein_coding	Protein coding	3615	0.769916983797247	0.452474562264349	0.99969440949391	42.4775050588871	37.4639599737531	0	3.43808786064411	15.6686926300296	17.4681850690344	71.7442142381719	13.5431272681066	12.5475776455097	53.6189823356627	50	36	0	4	15	17	73	12	15	52	71.7442	8	NO	NO
ENST00000006777.10	ENSG00000005486.16	RHBDD2	protein_coding	Protein coding	9974	0.812576876468988	0.24902005146511	0.99969440949391	686.436481751615	865.833741615628	777.534039851259	382.487274496658	389.628156733404	305.179468559012	895.328481794173	186.217999936466	1105.85984315759	2955.23083411556	808	832	790	445	373	297	911	165	1322	2866	2955.23	10	NO	NO
ENST00000007264.6	ENSG00000007376.7	RPUSD1	protein_coding	Protein coding	3410	0.0142692113610981	0.98239405540547	0.99969440949391	101.946012141329	63.480598844415	22.6370669830113	30.083268780636	98.1904738148525	158.241205919488	32.432316025475	62.0726666454887	35.9697225837946	30.9340282705746	120	61	23	35	94	154	33	55	43	30	158.241	10	NO	NO
ENST00000007390.2	ENSG00000007520.3	TSR3	protein_coding	Protein coding	2672	0.0190799182749388	0.949088252454804	0.99969440949391	2295.48437338226	1286.26262576552	1333.61851139045	1246.30684948349	1052.93614473799	1006.98949221492	1540.0436124824	1951.33892054636	1487.30620358109	1326.03867853197	2702	1236	1355	1450	1008	980	1567	1729	1778	1286	2295.48	10	NO	NO
ENST00000007414.7	ENSG00000006025.11	OSBPL7	protein_coding	Protein coding	14399	-1.59230171586357	0.189404946116755	0.99969440949391	204.741574383836	219.580432068386	18.7001857685746	0	318.596750143936	73.9829014688514	100.245340442377	47.4009454383732	4.18252588183658	26.8094911678314	241	211	19	0	305	72	102	42	5	26	318.597	8	NO	NO
ENST00000007516.7	ENSG00000004779.9	NDUFAB1	protein_coding	Protein coding	15355	-0.143945105395538	0.700295713044281	0.99969440949391	2038.92024282658	829.410447196701	896.62469658797	1133.7094720474	696.734532281985	703.865104252267	1293.36145119773	1247.09630260482	780.459329550706	1040.41448416699	2400	797	911	1319	667	685	1316	1105	933	1009	2038.92	10	NO	NO
ENST00000007722.11	ENSG00000005884.17	ITGA3	protein_coding	Protein coding	33290	-0.815265421707606	0.620412550655639	0.99969440949391	107.043312748395	9.36598999343828	70.8638618598615	0	0	0	13.7591643744439	11.2859393900889	62.7378882275487	18.5604169623448	126	9	72	0	0	0	14	10	75	18	107.043	6	NO	NO
ENST00000007969.12	ENSG00000010626.14	LRRC23	protein_coding	Protein coding	9497	-0.381634315361892	0.746013467858647	0.99969440949391	10.1946012141329	50.9926121864973	1.96844060721838	30.942790745797	74.1651451154737	14.3855641744989	7.86237964253939	90.2875151207109	16.7301035273463	0	12	49	2	36	71	14	8	80	20	0	90.2875	7	NO	NO
ENST00000008180.13	ENSG00000008517.16	IL32	protein_coding	Protein coding	4189	-0.151330653263557	0.850978910098092	0.99969440949391	61.1676072847974	22.8946422061825	26.5739481974481	29.223746815475	31.3373852600593	43.1566925234967	20.6387465616659	0	41.8252588183658	48.4633109572336	72	22	27	34	30	42	21	0	50	47	61.1676	9	NO	NO
ENST00000008440.9	ENSG00000010072.15	SPRTN	protein_coding	Protein coding	14266	0.291340294378792	0.846785312905039	0.99969440949391	43.3270551600648	0	6.88954212526432	0	29.248226242722	0	20.6387465616659	41.7579757433288	9.20155694004048	25.7783568921455	51	0	7	0	28	0	21	37	11	25	43.3271	5	NO	NO
ENST00000008527.9	ENSG00000008405.11	CRY1	protein_coding	Protein coding	102466	0.0559007488442167	0.768134636483846	0.99969440949391	1953.11568260763	2616.23320483376	1815.88646015895	2180.60722561353	2140.34341326205	1621.45859052566	2381.31823423412	2568.67980518422	2234.3053260771	2323.14552312015	2299	2514	1845	2537	2049	1578	2423	2276	2671	2253	2616.23	10	NO	NO
ENST00000008938.4	ENSG00000008438.4	PGLYRP1	protein_coding	Protein coding	3913	-1.83664934578861	0.12399398881483	0.977910136163374	77.3090592071745	5.20332777413238	14.7633045541378	10.3142635819323	8.35663606934915	12.3304835781419	7.86237964253939	0	0	12.3736113082299	91	5	15	12	8	12	8	0	0	12	77.3091	5	NO	NO
ENST00000009041.11	ENSG00000010270.13	STARD3NL	protein_coding	Protein coding	52450	-0.424477876040675	0.227740301168867	0.99969440949391	670.295029829238	288.264358686934	213.575805883194	343.808786064411	308.15095505725	325.730274522582	271.252097667609	206.532690838626	264.335635732072	291.811000019087	789	277	217	400	295	317	276	183	316	283	670.295	10	NO	NO
ENST00000009105.5	ENSG00000008118.9	CAMK1G	protein_coding	Protein coding	30222	0.749160853010421	0.371556468477815	0.99969440949391	7.64595091059967	6.24399332895885	40.3530324479767	6.87617572128823	92.9675762715092	28.7711283489978	61.9162396849977	56.4296969504443	89.5060538713028	21.6538197894022	9	6	41	8	89	28	63	50	107	21	92.9676	7	NO	NO
ENST00000009180.8	ENSG00000010278.12	CD9	protein_coding	Protein coding	37811	0.67989638874026	0.262003413797596	0.99969440949391	571.74721809262	679.554607301688	589.547961861904	1196.45457550415	485.729471530919	2067.41107993513	166.092769948645	1112.79362386276	687.607254973934	1610.63173862125	673	653	599	1392	465	2012	169	986	822	1562	2067.41	10	NO	NO
ENST00000009530.11	ENSG00000019582.14	CD74	protein_coding	Protein coding	10600	-0.580918773521349	0.447620845905233	0.99969440949391	1620.09204294595	170.669150991542	494.078592411812	1009.93830906421	235.030389450445	217.83854321384	214.249845259198	690.699490673438	1064.87108951559	172.199424039532	1907	164	502	1175	225	212	218	612	1273	167	1620.09	10	NO	NO
ENST00000009589.7	ENSG00000008988.9	RPS20	protein_coding	Protein coding	1560	-0.10876768181179	0.792993893139452	0.99969440949391	19308.5746995677	6021.29090022599	7279.29336549355	7771.79760898602	5075.61183262094	6423.15440391375	8341.00200327898	10554.6105176111	8126.64778840848	8711.02236099382	22728	5786	7396	9042	4859	6251	8487	9352	9715	8448	19308.6	10	NO	NO
ENST00000010132.6	ENSG00000010219.13	DYRK4	protein_coding	Protein coding	23569	-0.921599616296521	0.479765862876773	0.99969440949391	58.6189569812642	14.5693177675707	25.5897278938389	5.15713179096617	42.8277598554144	28.7711283489978	46.1914803999189	0	2.50951552910195	0	69	14	26	6	41	28	47	0	3	0	58.619	6	NO	NO
ENST00000011292.7	ENSG00000091704.9	CPA1	protein_coding	Protein coding	7718	-0.678885222697532	0.560328724873934	0.99969440949391	52.67210627302	23.9353077610089	36.41615123354	43.8356202232124	32.3819647687279	0	48.1570753105538	14.6717212071155	55.2093416402429	0	62	23	37	51	31	0	49	13	66	0	55.2093	8	NO	NO
ENST00000011473.6	ENSG00000008282.8	SYPL1	protein_coding	Protein coding	22072	-0.571470905198482	0.0296461737211632	0.670168548016122	3715.93214255144	3799.46994067146	2528.461959972	2325.00691576058	2986.45281528365	2584.26384991891	2511.04749833602	1371.2416358958	1953.23958681768	1912.7540813972	4374	3651	2569	2705	2859	2515	2555	1215	2335	1855	3799.47	10	NO	NO
ENST00000011619.5	ENSG00000010017.12	RANBP9	protein_coding	Protein coding	90067	-0.122910713469026	0.6815850870642	0.99969440949391	7088.64604422708	6717.4961564049	4874.84316377631	5206.12454298035	3848.23090993528	4782.1725477227	7576.38558304202	3233.42163526046	4622.52760460579	5255.69140317063	8344	6455	4953	6057	3684	4654	7709	2865	5526	5097	7576.39	10	NO	NO
ENST00000011653.8	ENSG00000010610.9	CD4	protein_coding	Protein coding	31337	-0.750431450870175	0.09883843902735	0.937485130940602	7879.57718842355	1904.41796533245	3755.78467857266	5304.96956897387	2422.37988060258	1910.19741431382	2804.90393747593	1975.03939326555	3914.00772022267	2037.52132875518	9275	1830	3816	6172	2319	1859	2854	1750	4679	1976	7879.58	10	NO	NO
ENST00000011684.11	ENSG00000008323.15	PLEKHG6	protein_coding	Protein coding	18070	0.115614148810825	0.938692335565165	0.99969440949391	502.933659897223	191.482462088071	0	787.322120087502	167.132721386983	393.547934202362	523.831043684187	0	128.821797160567	740.35440994242	592	184	0	916	160	383	533	0	154	718	787.322	8	NO	NO
ENST00000011691.5	ENSG00000008324.11	SS18L2	protein_coding	Protein coding	4159	-0.424945939539579	0.230386474902248	0.99969440949391	519.924661920778	233.10908428113	286.408108350274	331.775478552157	216.227958294409	267.160477526408	349.875894093003	154.617369644217	195.742211269952	215.507063618337	612	224	291	386	207	260	356	137	234	209	519.925	10	NO	NO
ENST00000011700.10	ENSG00000048707.13	VPS13D	protein_coding	Protein coding	233241	-0.138330998624016	0.475169087412889	0.99969440949391	10121.5399054316	5882.88238143407	8780.22932849757	10248.0803906149	8088.1791356213	7753.8190900549	7715.94282169709	7879.84288216004	7221.54918757904	8608.94006770092	11914	5653	8921	11923	7743	7546	7851	6982	8633	8349	10248.1	10	NO	NO
ENST00000011898.9	ENSG00000011105.12	TSPAN9	protein_coding	Protein coding	209182	-0.0352193506853333	0.898528824425046	0.99969440949391	9915.9487809466	5407.29822287837	8003.67950894992	8658.8242770322	8423.48915790394	4584.88481047243	7779.82465629273	8889.93445757299	8572.50504741225	9608.10918084048	11672	5196	8132	10074	8064	4462	7916	7877	10248	9318	9915.95	10	NO	NO
ENST00000012049.9	ENSG00000011478.11	QPCTL	protein_coding	Protein coding	11507	-0.0593750780979048	0.866469352136472	0.99969440949391	336.421840066386	181.075806539807	290.34498956471	339.511176238606	226.673753381096	148.993343235881	329.237147531337	240.390509008893	196.578716446319	404.204636068842	396	174	295	395	217	145	335	213	235	392	404.205	10	NO	NO
ENST00000012134.7	ENSG00000010818.9	HIVEP2	protein_coding	Protein coding	193563	1.66730533921942	0.0979846222425006	0.936003646990807	259.962330960389	17.6913144320501	27.5581685010573	60.166537561272	64.7639295374559	301.069307366298	72.7270116934894	30.4720363532399	54.3728364638755	908.429296879208	306	17	28	70	62	293	74	27	65	881	908.429	10	NO	NO
ENST00000012443.8	ENSG00000011485.14	PPP5C	protein_coding	Protein coding	43859	-0.132186203649438	0.793469190996347	0.99969440949391	259.962330960389	733.669216152665	736.196787099673	719.419884839781	266.367774710504	313.39979094444	875.672532687825	362.278654421852	660.002584153812	266.032643126942	306	705	748	837	255	305	891	321	789	258	875.673	10	NO	NO
ENST00000013070.10	ENSG00000012963.14	UBR7	protein_coding	Protein coding	22160	0.614913574871144	0.29203878438585	0.99969440949391	1451.88112291276	368.395606408572	313.966276851331	666.129522999797	1321.39307846583	358.611564064294	1500.73171426971	1786.56420545107	1399.47316006252	1267.26402481787	1709	354	319	775	1265	349	1527	1583	1673	1229	1786.56	10	NO	NO
ENST00000013125.8	ENSG00000012983.11	MAP4K5	protein_coding	Protein coding	114085	-0.245160910768496	0.364546250560289	0.99969440949391	4374.33347096419	3544.50687973898	3657.36264821174	3607.41368778084	5353.4699819268	3670.37394509357	2318.4191970938	5124.94507703935	2964.57434504577	3250.13523696171	5149	3406	3716	4197	5125	3572	2359	4541	3544	3152	5353.47	10	NO	NO
ENST00000013222.5	ENSG00000241644.2	INMT	protein_coding	Protein coding	5468	0.920038821221322	0.205300320767005	0.99969440949391	1431.49192048449	479.746820775005	1183.03280493824	522.589354817905	1861.44068444752	602.138614732596	1537.09522011645	6278.36808270643	1246.3927127873	702.202441742044	1685	461	1202	608	1782	586	1564	5563	1490	681	6278.37	10	NO	NO
ENST00000013807.9	ENSG00000012061.15	ERCC1	protein_coding	Protein coding	10133	0.0886424920616026	0.820087036943956	0.99969440949391	143.573967099038	124.879866579177	109.24845370062	167.606783206401	49.0952369074262	155.158585024952	163.144377582692	84.6445454256664	139.696364453342	89.7086819846664	169	120	111	195	47	151	166	75	167	87	167.607	10	NO	NO
ENST00000013894.2	ENSG00000011198.7	ABHD5	nonsense_mediated_decay	Protein coding	20914	-0.448966425594878	0.409099074890009	0.99969440949391	78.1586093083522	47.8706155220179	63.9743197345972	75.6379329341705	49.0952369074262	55.4871761016386	86.4861760679333	9.02875151207109	53.5363312875082	25.7783568921455	92	46	65	88	47	54	88	8	64	25	86.4862	9	NO	NO
ENST00000014914.5	ENSG00000013588.7	GPRC5A	protein_coding	Protein coding	27156	-1.47248500782013	0.074298529209117	0.881717546360134	2878.27574279019	5388.56624289149	3987.07644992082	13692.1849050152	2005.59265664379	4035.15075094694	466.828791275776	565.425563443452	4467.77414697783	537.220957632313	3388	5178	4051	15930	1920	3927	475	501	5341	521	13692.2	10	NO	NO
ENST00000014930.8	ENSG00000013583.8	HEBP1	protein_coding	Protein coding	25410	-0.479251954910655	0.0820382214259652	0.901021175775923	2156.15815678911	1219.66003025663	1116.10582429282	1464.62542863439	941.166137310448	1008.0170325131	1191.15051584472	832.902326988558	900.079569771232	1016.69839582622	2538	1172	1134	1704	901	981	1212	738	1076	986	2156.16	10	NO	NO
ENST00000014935.7	ENSG00000013563.13	DNASE1L1	protein_coding	Protein coding	8282	0.281629097393329	0.71712153330888	0.99969440949391	112.140613355462	19.772645541703	125.980198861976	281.923204572817	24.0253286993788	72.9553611706729	259.4585282038	137.688460559084	172.320066331667	43.3076395788045	132	19	128	328	23	71	264	122	206	42	281.923	10	NO	NO
ENST00000016171.5	ENSG00000014919.12	COX15	protein_coding	Protein coding	18586	-0.203426566983536	0.410277641818191	0.99969440949391	1752.62185872968	1590.13696777485	1575.73670607831	1629.65364594531	1245.13877433302	1155.9828354508	1918.42063277961	889.332023939002	1407.00170664983	1397.18694355429	2063	1528	1601	1896	1192	1125	1952	788	1682	1355	1918.42	10	NO	NO
ENST00000016946.7	ENSG00000015568.12	RGPD5	protein_coding	Protein coding	63386	0.111057434920999	0.672166806761412	0.99969440949391	10801.1799863738	6994.31319398874	6107.08698389501	4690.41136388373	7189.84075816627	7282.17809319097	9323.7994585964	7739.89723372294	6505.50075660862	7795.37512418481	12714	6721	6205	5457	6883	7087	9487	6858	7777	7560	10801.2	10	NO	NO
ENST00000017003.6	ENSG00000015532.9	XYLT2	protein_coding	Protein coding	15060	-0.570457140312365	0.149443513667691	0.99969440949391	1512.19918009638	997.99826707859	1487.15687875348	539.779794121126	875.357628264323	1053.22880563295	565.108536807519	996.548448144846	503.576116173124	526.909614875455	1780	959	1511	628	838	1025	575	883	602	511	1512.2	10	NO	NO
ENST00000019019.6	ENSG00000068438.14	FTSJ1	protein_coding	Protein coding	10139	0.601108405337693	0.543009195089785	0.99969440949391	50.1234559694867	23.9353077610089	40.3530324479767	31.802312710958	18.8024311560356	7.19278208724944	83.537783701981	86.9017333036842	72.7759503439565	0	59	23	41	37	18	7	85	77	87	0	86.9017	8	NO	NO
ENST00000019317.8	ENSG00000017797.12	RALBP1	protein_coding	Protein coding	63106	-0.632997456587082	0.14966142074717	0.99969440949391	8210.90172788287	8027.69408993143	7259.60895942137	17826.4855574397	4433.19543478972	4895.20198052233	5506.61414214353	10001.5994874967	5013.17552196933	4090.50967164565	9665	7714	7376	20740	4244	4764	5603	8862	5993	3967	17826.5	10	NO	NO
ENST00000020673.5	ENSG00000059915.16	PSD	protein_coding	Protein coding	16526	-0.0100542963721059	0.99657872875844	0.999863221138175	7.64595091059967	77.0092510571592	71.8480821634707	0	0	0	90.417365889203	0	0	64.9614593682067	9	74	73	0	0	0	92	0	0	63	90.4174	4	NO	NO
ENST00000020945.3	ENSG00000019549.9	SNAI2	protein_coding	Protein coding	3662	0.0133432034217254	0.982031647006869	0.99969440949391	1425.54506977625	615.033342902447	1824.74444289143	675.584264616568	2083.93611979394	1000.82425042585	829.481052287906	3190.53506557812	1185.32783491249	480.508572469593	1678	591	1854	786	1995	974	844	2827	1417	466	3190.54	10	NO	NO
ENST00000022615.8	ENSG00000078668.13	VDAC3	protein_coding	Protein coding	13995	0.0134822342916991	0.966867451004594	0.99969440949391	3313.24539459319	1560.99833223971	1579.67358729275	1780.06998984849	1513.59570806086	1521.78718160235	1619.65020636311	2823.74203540023	1793.46709813153	2081.86010260967	3900	1500	1605	2071	1449	1481	1648	2502	2144	2019	3313.25	10	NO	NO
ENST00000023939.8	ENSG00000022277.12	RTFDC1	protein_coding	Protein coding	50302	-4.48231715051813	0.0109007528669546	0.425887804101411	1216.55574488653	1.04066555482648	16.7317451613562	15.4713953728985	2.08915901733729	1.02754029817849	39.311898212697	14.6717212071155	0	1.03113427568582	1432	1	17	18	2	1	40	13	0	1	1216.56	5	NO	NO
ENST00000024061.7	ENSG00000022567.9	SLC45A4	protein_coding	Protein coding	17974	0.852889099330742	0.624327873136368	0.99969440949391	0.849550101177742	3.12199666447943	245.070855598688	164.168695345756	3.13373852600593	0	376.411425386573	1.12859393900889	12.5475776455097	361.928130765723	1	3	249	191	3	0	383	1	15	351	376.411	5	NO	NO
ENST00000025008.9	ENSG00000023287.12	RB1CC1	protein_coding	Protein coding	91977	-1.36924844339967	0.22125548974138	0.99969440949391	3968.24852260123	366.314275298919	730.291465278017	187.375788405104	61.6301910114499	161.323826814023	271.252097667609	81.2587636086398	1461.3745431137	81.4596077791799	4671	352	742	218	59	157	276	72	1747	79	3968.25	10	NO	NO
ENST00000025301.3	ENSG00000023516.8	AKAP11	protein_coding	Protein coding	51115	0.196232813503765	0.600783332569082	0.99969440949391	9497.12058106597	8259.76250865774	8297.96137972906	9168.52080237269	9636.24596746823	9323.90066567163	7151.81708234489	20827.07255047	7899.95488561293	6194.02359404473	11179	7937	8431	10667	9225	9074	7277	18454	9444	6007	20827.1	10	NO	NO
ENST00000025399.10	ENSG00000023734.10	STRAP	protein_coding	Protein coding	20621	1.84551718439084	0.0723413195737898	0.877200396609635	28.8847034400432	13.5286522127442	12.7948639469194	12.8928294774154	59.5410319941127	387.382692413291	16.7075567403962	18.0575030241422	20.9126294091829	15.4670141352873	34	13	13	15	57	377	17	16	25	15	387.383	10	NO	NO
ENST00000026218.9	ENSG00000007541.16	PIGQ	protein_coding	Protein coding	14092	0.336922021785806	0.371379929765154	0.99969440949391	90.9018608260183	172.750482101195	156.491028273861	250.120891861859	272.635251762516	134.607779061382	227.026212178325	287.791454447266	289.430791023091	251.59676326734	107	166	159	291	261	131	231	255	346	244	289.431	10	NO	NO
ENST00000028008.9	ENSG00000026297.15	RNASET2	nonsense_mediated_decay	Protein coding	27040	-2.53510608007816	0.0144497408653602	0.492304470005752	62.8667074871529	12.4879866579177	198.812501329056	302.551731736682	3.13373852600593	3.08262089453548	41.2774931233318	16.9289090851333	15.0570931746117	23.7160883407739	74	12	202	352	3	3	42	15	18	23	302.552	8	NO	NO
ENST00000029410.9	ENSG00000027847.13	B4GALT7	protein_coding	Protein coding	10248	0.0762138134107494	0.890923802777393	0.99969440949391	327.926339054608	260.166388706619	374.003715371491	903.357585384241	110.725427918876	535.348495350994	445.207247258793	385.979127141039	520.306219700471	196.946646655992	386	250	380	1051	106	521	453	342	622	191	903.358	10	NO	NO
ENST00000031146.8	ENSG00000029364.11	SLC39A9	protein_coding	Protein coding	63690	-0.204440259718953	0.493440661962248	0.99969440949391	2674.38371850753	2978.38481791337	2605.23114365352	3854.09649178205	1730.86824586394	2503.08816636281	3362.15009464091	1590.18886006352	2389.05878370505	2169.50651604297	3148	2862	2647	4484	1657	2436	3421	1409	2856	2104	3854.1	10	NO	NO
ENST00000033079.7	ENSG00000031003.10	FAM13B	protein_coding	Protein coding	95072	-0.216287442617434	0.286375477402741	0.99969440949391	6261.18424567995	4704.8489733705	4864.01674043661	4371.52871480899	5399.43148030822	4515.01207019629	4183.76876728627	5745.67174349424	4272.03193570788	3321.28350198403	7370	4521	4942	5086	5169	4394	4257	5091	5107	3221	6261.18	10	NO	NO
ENST00000034275.12	ENSG00000031823.14	RANBP3	protein_coding	Protein coding	60735	-0.0107045819733417	0.969607177731621	0.99969440949391	857.196052088341	365.273609744093	566.910894878892	604.243941508203	466.927040374884	434.649546129502	685.992623811562	618.469478576869	562.131478518836	539.283226183684	1009	351	576	703	447	423	698	548	672	523	857.196	10	NO	NO
ENST00000035307.6	ENSG00000033100.16	CHPF2	protein_coding	Protein coding	6329	0.110146624330941	0.724153125686575	0.99969440949391	2614.91521142509	2546.50861266039	2767.62749374904	4791.83495577273	3621.55715655419	2734.28473345297	5021.11219921672	4345.08666518421	2507.84251874921	3031.53477051631	3078	2447	2812	5575	3467	2661	5109	3850	2998	2940	5021.11	10	NO	NO
ENST00000037243.6	ENSG00000034713.7	GABARAPL2	protein_coding	Protein coding	11531	-0.259651140707863	0.441806178797779	0.99969440949391	6333.39600428006	3413.38301983084	2785.343459214	3057.31963007778	2270.91585184563	2421.91248280671	3970.50171948239	3209.72116254127	2767.15912342308	2549.99506377104	7455	3280	2830	3557	2174	2357	4040	2844	3308	2473	6333.4	10	NO	NO
ENST00000037502.10	ENSG00000034971.16	MYOC	protein_coding	Protein coding	17267	-0.0271587348877436	0.98466191758993	0.99969440949391	8.49550101177742	0	19.6844060721838	0	20.8915901733729	8.22032238542793	3.9311898212697	0	23.4221449382848	12.3736113082299	10	0	20	0	20	8	4	0	28	12	23.4221	4	NO	NO
ENST00000037869.7	ENSG00000035141.7	FAM136A	protein_coding	Protein coding	6116	0.277360411317833	0.454216730573202	0.99969440949391	1197.01609255944	547.390081838726	552.147590324754	617.996292950779	591.232001906452	959.722638498711	762.650825326321	1318.19772076238	721.903967204994	487.726512399393	1409	526	561	719	566	934	776	1168	863	473	1318.2	10	NO	NO
ENST00000038176.7	ENSG00000035681.7	NSMAF	protein_coding	Protein coding	76341	-0.506579391483315	0.047264462941079	0.786382934500978	2428.01418916599	1526.65636893044	1299.17080076413	1805.85564880332	1377.80037193394	1256.6817846723	1336.6045392317	1336.25522378652	1180.30880385428	830.063091927086	2858	1467	1320	2101	1319	1223	1360	1184	1411	805	2428.01	10	NO	NO
ENST00000039989.8	ENSG00000052841.14	TTC17	protein_coding	Protein coding	135993	0.0687599304283927	0.790671525386328	0.99969440949391	3063.47766484694	2939.88019238479	2337.52322107182	3512.00674964796	1789.36469834939	2220.51458436372	2350.85151311928	2997.5455020076	3152.78800972841	3587.31614511097	3606	2825	2375	4086	1713	2161	2392	2656	3769	3479	3587.32	10	NO	NO
ENST00000040584.5	ENSG00000037965.5	HOXC8	protein_coding	Protein coding	3257	1.01425942769211	0.1786058585576	0.99969440949391	219.183926103857	103.025889927821	226.370669830113	96.2664600980352	439.767973149499	268.188017824586	142.505631021026	1358.8271025667	302.814873844968	118.580441703869	258	99	230	112	421	261	145	1204	362	115	1358.83	10	NO	NO
ENST00000040663.7	ENSG00000037757.13	MRI1	protein_coding	Protein coding	8318	0.389302561707752	0.216299813534807	0.99969440949391	133.379365884905	174.831813210848	135.822401898068	189.094832335426	233.985809941776	163.37890741038	276.166084944196	162.51752721728	194.905706093585	338.212042424949	157	168	138	220	224	159	281	144	233	328	338.212	10	NO	NO
ENST00000040738.9	ENSG00000038219.12	BOD1L1	protein_coding	Protein coding	58986	-0.100269872579151	0.562542650078817	0.99969440949391	18112.4081571095	13959.4877524423	13734.7943368662	11616.4393591513	14544.7250787022	14829.461583312	14155.2317489369	12055.6404564929	14580.2852240823	11514.6764565836	21320	13414	13955	13515	13924	14432	14403	10682	17430	11167	18112.4	10	NO	NO
ENST00000040877.1	ENSG00000059588.9	TARBP1	protein_coding	Protein coding	87791	-0.607695186380629	0.065559768796365	0.85530290562104	4939.28428824739	5122.15586085591	3849.28560741553	5398.65746317642	3454.4244351672	2892.52593937245	3783.77020297208	1358.8271025667	2943.66171563659	3959.55561863355	5814	4922	3911	6281	3307	2815	3850	1204	3519	3840	5398.66	10	NO	NO
ENST00000042381.8	ENSG00000039523.19	RIPOR1	protein_coding	Protein coding	17917	1.09187358980559	0.167778603603227	0.99969440949391	365.306543506429	1552.6730078011	353.335088995698	361.858747332793	371.870305086037	1978.0150739936	280.097274765466	571.068533138496	342.130617134232	3233.63708855073	430	1492	359	421	356	1925	285	506	409	3136	3233.64	10	NO	NO
ENST00000043402.7	ENSG00000040608.13	RTN4R	protein_coding	Protein coding	27117	-1.40134432177706	0.162905988178254	0.99969440949391	85.8045602189519	68.6839266185474	109.24845370062	474.456124768888	74.1651451154737	49.3219343125676	51.105467676506	0	76.1219710494258	130.954053012099	101	66	111	552	71	48	52	0	91	127	474.456	9	NO	NO
ENST00000044462.11	ENSG00000041357.15	PSMA4	protein_coding	Protein coding	12007	-0.440028365880792	0.27179492501444	0.99969440949391	1738.17950700966	942.842992672787	585.611080647467	774.429290610086	571.384991241748	683.314298288697	1042.74810009179	510.124460432016	616.504314982712	547.532300389171	2046	906	595	901	547	665	1061	452	737	531	1738.18	10	NO	NO
ENST00000045083.6	ENSG00000042062.11	RIPOR3	protein_coding	Protein coding	50778	-1.99978790935893	0.383170968575984	0.99969440949391	45.0261553624203	105.107221037474	0	73.9188890038484	178.623095982338	100.698949221492	0	0	0	0	53	101	0	86	171	98	0	0	0	0	178.623	5	NO	NO
ENST00000046640.7	ENSG00000040531.14	CTNS	protein_coding	Protein coding	25071	-0.178709750855363	0.54208882407009	0.99969440949391	1179.17554043471	949.086986001746	1061.97370759431	1077.84054431193	561.98377566373	763.462441546619	1231.44521151273	689.570896734429	916.809673298578	666.11274209304	1388	912	1079	1254	538	743	1253	611	1096	646	1231.45	10	NO	NO
ENST00000046794.9	ENSG00000043462.11	LCP2	protein_coding	Protein coding	51991	-0.836932412000064	0.0621100567072805	0.844943705332662	1679.5605500284	514.088784084279	1048.19462334379	710.82466518817	902.516695489708	573.367486383598	653.560307786087	196.375345387546	644.945490979201	649.614593682067	1977	494	1065	827	864	558	665	174	771	630	1679.56	10	NO	NO
ENST00000052569.10	ENSG00000047932.13	GOPC	protein_coding	Protein coding	42260	-0.622151012667252	0.00665251449136903	0.328856900886105	2234.31676609746	2996.07613234542	2240.08541101451	2901.74615438363	2426.55819863726	1181.67134290527	2224.07064138333	1457.01477526047	1894.68422447197	1557.01275628559	2630	2879	2276	3376	2323	1150	2263	1291	2265	1510	2996.08	10	NO	NO
ENST00000052754.9	ENSG00000011465.16	DCN	protein_coding	Protein coding	42640	-1.33818373466126	0.0641086425779193	0.851349916453239	33381.372125577	16387.3604918525	17297.6718359315	76293.7481935884	27511.0905198061	23396.0650492261	9429.94158377068	5580.89702839894	26996.5315569024	2178.78672452414	39293	15747	17575	88763	26337	22769	9595	4945	32273	2113	76293.7	10	NO	NO
ENST00000053468.3	ENSG00000048544.5	MRPS10	protein_coding	Protein coding	11065	-0.297191470641275	0.22104559910387	0.99969440949391	2723.65762437584	1823.24605205599	1728.29085313773	1859.1460106433	1331.83887355252	1559.80617263495	1930.21420224342	1536.01635099109	1302.43855960391	1376.56425804057	3206	1752	1756	2163	1275	1518	1964	1361	1557	1335	2723.66	10	NO	NO
ENST00000053867.7	ENSG00000030582.17	GRN	protein_coding	Protein coding	8017	0.284838928233199	0.512119956577053	0.99969440949391	9780.87031485934	13608.7834604658	6280.30975733023	7823.36892689568	5410.92185490357	11680.0505693949	14727.2198679316	3581.02856847519	11719.4375209061	10560.8772515742	11513	13077	6381	9102	5180	11367	14985	3173	14010	10242	14727.2	10	NO	NO
ENST00000054650.8	ENSG00000041988.15	THAP3	protein_coding	Protein coding	8700	-0.163169849342784	0.689849745907829	0.99969440949391	291.395684703965	170.669150991542	180.112315560481	393.661060043751	213.094219768403	189.067414864842	220.146629991103	101.5734545108	245.932521851991	358.834727938666	343	164	183	458	204	184	224	90	294	348	393.661	10	NO	NO
ENST00000054666.10	ENSG00000049245.12	VAMP3	protein_coding	Protein coding	10164	-0.305459540039159	0.188189994231091	0.99969440949391	8740.17144091661	6327.24657334497	5801.97868977616	7425.41025702612	4874.00798744789	5445.96358034601	6976.87913529839	4378.94448335448	5201.38918665197	4837.05088724219	10288	6080	5895	8639	4666	5300	7099	3880	6218	4691	8740.17	10	NO	NO
ENST00000054950.3	ENSG00000049449.8	RCN1	protein_coding	Protein coding	14852	0.180950023462462	0.496768657883953	0.99969440949391	7483.68684127473	6234.62733896541	5419.11699167219	8435.34856609033	4922.05864484665	6652.29589040756	5309.07185362472	10609.9116206225	6861.01545656473	7406.63750225125	8809	5991	5506	9814	4712	6474	5402	9401	8202	7183	10609.9	10	NO	NO
ENST00000055077.7	ENSG00000049541.10	RFC2	protein_coding	Protein coding	22908	-0.0360795304684952	0.903701674501963	0.99969440949391	751.002289441123	322.606321996207	451.757119356617	560.408321284991	473.194517426895	378.134829729685	577.884903726645	383.721939263021	524.488745582307	632.085310995408	884	310	459	652	453	368	588	340	627	613	751.002	10	NO	NO
ENST00000055335.10	ENSG00000049769.12	PPP1R3F	protein_coding	Protein coding	18242	0.336972545021206	0.398398968830061	0.99969440949391	362.757893202896	363.19227863444	428.135832069997	306.849341562487	178.623095982338	385.327611816934	497.295512390616	621.855260393896	171.4835611553	395.955561863355	427	349	435	357	171	375	506	551	205	384	621.855	10	NO	NO
ENST00000055682.10	ENSG00000050030.13	NEXMIF	protein_coding	Protein coding	192599	0.145133749725256	0.767933663899246	0.99969440949391	175.007320842615	222.702428732866	133.85396129085	46.4141861186955	99.2350533235211	110.974352203277	163.144377582692	268.605357484115	101.217126340445	105.175696119954	206	214	136	54	95	108	166	238	121	102	268.605	10	NO	NO
ENST00000056217.9	ENSG00000050327.14	ARHGEF5	protein_coding	Protein coding	25293	-0.250767145579792	0.726782899539494	0.99969440949391	2507.02234857552	7803.95099564374	3476.26611234765	7733.11912055377	1935.605829563	4463.63505528737	3718.90557092113	367.921624116897	3089.2136163245	8073.78137861998	2951	7499	3532	8997	1853	4344	3784	326	3693	7830	8073.78	10	NO	NO
ENST00000056233.3	ENSG00000050344.8	NFE2L3	protein_coding	Protein coding	34886	-0.031790853372242	0.968979206670996	0.99969440949391	12258.1584098936	4434.27592911561	5351.20579072315	2540.746929016	2074.53490421593	5168.52769983781	6520.86111603111	178.317842363404	5228.99385747209	8981.1795412235	14429	4261	5437	2956	1986	5030	6635	158	6251	8710	12258.2	10	NO	NO
ENST00000060969.5	ENSG00000052723.11	SIKE1	protein_coding	Protein coding	7903	-0.204514155093803	0.408341101549669	0.99969440949391	79.00815940953	54.1146088509767	104.327352182574	72.1998450735264	80.4326221674855	67.8176596797805	53.0710625871409	76.7443878526042	66.083908933018	75.2728021250649	93	52	106	84	77	66	54	68	79	73	104.327	10	NO	NO
ENST00000061240.6	ENSG00000038295.7	TLL1	protein_coding	Protein coding	230638	-0.193122640555568	0.866104624509924	0.99969440949391	1863.91292198396	778.417835010204	1447.78806660912	255.278023652825	1590.89459170234	1289.56307421401	1608.83943435462	0	772.094277787033	1521.95419091227	2194	748	1471	297	1523	1255	1637	0	923	1476	1863.91	9	NO	NO
ENST00000062104.3	ENSG00000053438.8	NNAT	protein_coding	Protein coding	2479	0.641769148156705	0.646474672642101	0.99969440949391	4454.1911804749	1934.59726642242	2668.22124308451	23.2070930593478	2309.56529366637	2314.02075149796	3954.77696019731	0	2230.95930537163	9270.92827269122	5243	1859	2711	27	2211	2252	4024	0	2667	8991	9270.93	9	NO	NO
ENST00000064724.7	ENSG00000013297.10	CLDN11	protein_coding	Protein coding	15235	-0.153153185258652	0.753290584747282	0.99969440949391	165.66226972966	67.6432610637209	245.070855598688	116.035465296739	229.807491907102	138.717940254096	181.817529233723	75.6157939135953	90.3425590476701	254.690166094398	195	65	249	135	220	135	185	67	108	247	254.69	10	NO	NO
ENST00000064778.8	ENSG00000054965.10	FAM168A	protein_coding	Protein coding	197703	0.293653955414012	0.466812124836747	0.99969440949391	5694.5343281944	4443.64191910905	5201.60430457456	4406.76911538059	5391.07484423887	4541.72811794893	4205.39031130326	13264.3645651714	4999.79143914745	3801.79207445362	6703	4270	5285	5127	5161	4420	4279	11753	5977	3687	13264.4	10	NO	NO
ENST00000064780.6	ENSG00000054967.12	RELT	protein_coding	Protein coding	21209	0.300374795116144	0.724983407845786	0.99969440949391	586.189569812642	496.397469652229	387.78279962202	728.015104491391	88.7892582368347	434.649546129502	567.074131718153	14.6717212071155	603.120232160835	1197.14689407124	690	477	394	847	85	423	577	13	721	1161	1197.15	10	NO	NO
ENST00000066544.7	ENSG00000004897.11	CDC27	protein_coding	Protein coding	71564	-0.323176246779409	0.0932107954611009	0.925052423952544	5072.6636541323	3737.03000738187	2974.31375750697	3218.90975952805	3613.20052048484	3168.93427958247	3084.01841478608	3210.84975648028	2650.88490390802	2766.53326166506	5971	3591	3022	3745	3459	3084	3138	2845	3169	2683	5072.66	10	NO	NO
ENST00000070846.10	ENSG00000057294.14	PKP2	protein_coding	Protein coding	105903	-0.312028744609246	0.845673932289426	0.99969440949391	3523.08426958409	5307.39432961502	28.5423888046664	5439.91451750415	53.2735549421008	71.9278208724944	3651.09254650423	0	3213.01638242686	4624.63722645091	4147	5100	29	6329	51	70	3715	0	3841	4485	5439.91	9	NO	NO
ENST00000072516.7	ENSG00000196083.9	IL1RAP	protein_coding	Protein coding	137469	0.600703342925548	0.484178779070596	0.99969440949391	2317.57267601288	2727.58441920019	1091.50031670259	5135.64374183714	2498.63418473539	6143.6634428092	3367.06408191749	91.4161090597197	2094.60896162376	9186.37526208498	2728	2621	1109	5975	2392	5979	3426	81	2504	8909	9186.38	10	NO	NO
ENST00000072644.6	ENSG00000058799.14	YIPF1	protein_coding	Protein coding	38102	-0.0949424146509359	0.753227957080322	0.99969440949391	722.11758600108	445.404857465731	409.435646301422	654.096215487543	533.780128929677	585.69796996174	718.424939837037	319.392084739515	414.070062301821	551.656837491914	850	428	416	761	511	570	731	283	495	535	722.118	10	NO	NO
ENST00000072869.8	ENSG00000133597.10	ADCK2	protein_coding	Protein coding	21969	-0.0529165406813135	0.883956198735974	0.99969440949391	1886.85077471576	1448.60645231845	1359.20823928429	1615.90129450273	534.824708438345	1340.94008912293	1404.4175636486	1051.84955115628	1069.05361539743	1733.33671742787	2221	1392	1381	1880	512	1305	1429	932	1278	1681	1886.85	10	NO	NO
ENST00000074304.9	ENSG00000040933.15	INPP4A	protein_coding	Protein coding	146176	-5.81820699647258	0.0435280689044623	0.767159525329466	0	1743.11480433435	11.8106436433103	75.6379329341705	0	0	32.432316025475	0	0	0	0	1675	12	88	0	0	33	0	0	0	1743.11	4	NO	NO
ENST00000075120.11	ENSG00000059804.15	SLC2A3	protein_coding	Protein coding	17046	0.780986157289702	0.229299227908072	0.99969440949391	3406.69590572274	1091.65816701297	1418.26145750084	1427.66598413247	840.886504478258	2431.16034549031	819.653077734731	2182.70067804319	1314.98613724942	7316.92882026659	4010	1049	1441	1661	805	2366	834	1934	1572	7096	7316.93	10	NO	NO
ENST00000075322.10	ENSG00000136960.12	ENPP2	protein_coding	Protein coding	81319	0.541415473253951	0.644601409486978	0.99969440949391	949.797013116715	598.382694025223	1134.80601006139	1248.02589341381	671.664624073938	4072.14220168136	1027.02334080671	0	1018.02679963902	581.559731486803	1118	575	1153	1452	643	3963	1045	0	1217	564	4072.14	9	NO	NO
ENST00000075430.11	ENSG00000060069.16	CTDP1	protein_coding	Protein coding	74658	0.132547136737714	0.774004675784723	0.99969440949391	1533.43793262582	536.983426290461	638.758977042363	867.257662847478	427.233019045475	475.751158056642	790.169154075209	746.000593684873	846.543238483724	1531.23439939344	1805	516	649	1009	409	463	804	661	1012	1485	1533.44	10	NO	NO
ENST00000075503.7	ENSG00000060140.8	STYK1	protein_coding	Protein coding	55354	0.0206178678772606	0.980306189542219	0.99969440949391	497.836359290157	223.743094287692	154.522587666642	452.108553674701	138.92907465293	219.893623810197	980.831860406789	28.2148484752221	121.293250573261	138.1719929419	586	215	157	526	133	214	998	25	145	134	980.832	10	NO	NO
ENST00000078429.8	ENSG00000088256.8	GNA11	protein_coding	Protein coding	29595	0.906214939948302	0.0254580051282726	0.63047243042598	2772.08198014297	6407.37782106661	2111.15255124171	2270.85703195544	5917.54291660786	5445.96358034601	7671.71693620781	7437.43405806856	6789.9125165735	9159.56577091715	3263	6157	2145	2642	5665	5300	7806	6590	8117	8883	9159.57	10	NO	NO
ENST00000078527.8	ENSG00000060642.10	PIGV	protein_coding	Protein coding	10404	-0.334439898658853	0.614752134562904	0.99969440949391	336.421840066386	519.292111858411	378.924816889537	232.070930593478	556.760878120387	206.535599933877	318.426375522845	71.1014181575598	118.783735044159	889.868879916864	396	499	385	270	533	201	324	63	142	863	889.869	10	NO	NO
ENST00000080059.11	ENSG00000061273.17	HDAC7	protein_coding	Protein coding	37064	-1.16607771003774	0.0696294922612496	0.867369790931823	955.743863824959	215.41776984908	153.538367363033	153.854431763824	237.119548467782	175.709390988522	256.510135837848	67.7156363405332	89.5060538713028	175.29282686659	1125	207	156	179	227	171	261	60	107	170	955.744	10	NO	NO
ENST00000081029.7	ENSG00000061794.12	MRPS35	protein_coding	Protein coding	45523	-0.277160357324257	0.399913349683263	0.99969440949391	2106.03470081962	1418.42715122849	1189.92234706351	1309.05195294025	815.81659627021	1430.33609506446	1381.8132221763	703.114024002536	1123.42645186131	1005.35591879368	2479	1363	1209	1523	781	1392	1406	623	1343	975	2106.03	10	NO	NO
ENST00000083182.7	ENSG00000062725.9	APPBP2	protein_coding	Protein coding	83071	-0.23678171159641	0.450774073683483	0.99969440949391	8236.3882309182	8774.89195829684	6951.54800439169	5763.95429836986	7136.56720322417	7186.61684546037	10115.9342075822	3883.49174412958	5454.85025509127	4642.16650913757	9695	8432	7063	6706	6832	6994	10293	3441	6521	4502	10115.9	10	NO	NO
ENST00000084795.9	ENSG00000063177.12	RPL18	protein_coding	Protein coding	2554	-0.154298349707584	0.833774182198602	0.99969440949391	580.242719104397	229.987087616651	390.735460532848	129.787816739315	251.743661589143	25.6885074544623	328.25435007602	625.241042210923	316.198956666845	126.829515909356	683	221	397	151	241	25	334	554	378	123	625.241	10	NO	NO
ENST00000085068.7	ENSG00000063241.7	ISOC2	protein_coding	Protein coding	8657	-0.509273955872526	0.47671497430705	0.99969440949391	91.7514109271961	15.6099833223971	36.41615123354	73.9188890038484	28.2036467340534	24.6609671562838	3.9311898212697	64.3298545235065	45.1712795238351	35.0585653733179	108	15	37	86	27	24	4	57	54	34	91.7514	9	NO	NO
ENST00000085079.11	ENSG00000063245.14	EPN1	protein_coding	Protein coding	20522	-0.640050968405059	0.271672416151029	0.99969440949391	2411.87273724361	773.214507236071	803.123767745097	587.053502204982	823.128652830891	654.543169939699	208.353060527294	681.670739161367	518.633209347736	1401.31148065703	2839	743	816	683	788	637	212	604	620	1359	2411.87	10	NO	NO
ENST00000155093.7	ENSG00000067646.11	ZFY	protein_coding	Protein coding	47029	-1.38156317230902	0.632174831301763	0.99969440949391	0	1308.11660241688	0	110.878333505773	0	544.596358034601	0	0	0	0	0	1257	0	129	0	530	0	0	0	0	1308.12	3	NO	NO
ENST00000155840.9	ENSG00000053918.15	KCNQ1	protein_coding	Protein coding	404119	-0.768695381526527	0.122093378040473	0.975048891457979	1974.35443513707	550.512078503206	997.015167556107	632.608166358517	690.467055229973	579.532728172669	764.616420236956	204.275502960608	744.489606966911	550.625703216228	2324	529	1013	736	661	564	778	181	890	534	1974.35	10	NO	NO
ENST00000155926.8	ENSG00000071575.11	TRIB2	protein_coding	Protein coding	25846	-0.102883534144039	0.852879379752261	0.99969440949391	8052.88540906381	3810.91726177455	5046.09749660431	729.734148421713	6147.35040851497	3869.7167629402	3772.95943096359	3459.14042306223	4448.53452792139	6599.25936438926	9479	3662	5127	849	5885	3766	3839	3065	5318	6400	8052.89	10	NO	NO
ENST00000156084.8	ENSG00000068308.13	OTUD5	protein_coding	Protein coding	35421	0.603052442510695	0.344857175801313	0.99969440949391	9.34505111295516	19.772645541703	12.7948639469194	24.9261369896698	9.40121557801779	13.3580238763204	62.8990371403151	14.6717212071155	12.5475776455097	12.3736113082299	11	19	13	29	9	13	64	13	15	12	62.899	8	NO	NO
ENST00000156109.6	ENSG00000068394.10	GPKOW	protein_coding	Protein coding	10413	0.0510333390508418	0.809054321653784	0.99969440949391	1915.73547815581	1339.33656906167	1299.17080076413	1235.99258590156	1055.02530375533	1308.05879958122	1680.58364859279	1283.2113086531	1330.8797356004	1489.98902836601	2255	1287	1320	1438	1010	1273	1710	1137	1591	1445	1915.74	10	NO	NO
ENST00000156471.9	ENSG00000021776.10	AQR	protein_coding	Protein coding	118058	-0.0683669978087699	0.71475441935195	0.99969440949391	6476.12042127792	4827.64750884002	4517.57119356617	3682.19209874985	4904.30079319928	5302.10793860102	4583.76733160046	4403.77355001267	4509.5994057962	4479.24729357921	7623	4639	4590	4284	4695	5160	4664	3902	5391	4344	6476.12	10	NO	NO
ENST00000156499.6	ENSG00000129437.9	KLK14	protein_coding	Protein coding	6751	1.65546174713157	0.220473955884759	0.99969440949391	21.2387525294435	0	8.85798273248269	8.59521965161028	0	30.8262089453548	26.5355312935704	24.8290666581955	40.1522484656312	0	25	0	9	10	0	30	27	22	48	0	40.1522	5	NO	NO
ENST00000156626.11	ENSG00000070526.14	ST6GALNAC1	protein_coding	Protein coding	19076	0.925310873422086	0.495404451734726	0.99969440949391	105.34421254604	0	206.686263757929	0	314.418432109262	221.948704406554	195.576693608167	259.576605972044	235.057954559216	277.375120159486	124	0	210	0	301	216	199	230	281	269	314.418	8	NO	NO
ENST00000156825.5	ENSG00000071655.17	MBD3	protein_coding	Protein coding	19206	-0.372014351838464	0.298986981025406	0.99969440949391	1462.07572412689	1710.85417213473	1520.6203690762	1991.5123932781	1094.71932508474	1091.24779666556	1268.79151481479	721.171527026678	810.573515899929	2120.01207081005	1721	1644	1545	2317	1048	1062	1291	639	969	2056	2120.01	10	NO	NO
ENST00000157600.7	ENSG00000071282.11	LMCD1	protein_coding	Protein coding	72967	0.0567922188568057	0.926606641090551	0.99969440949391	4741.33911467298	3441.48098981115	5500.80727687175	1498.14678527567	9727.12438472241	4317.72433294602	2307.60842508531	11648.2180445107	5300.93330263968	2334.4880001527	5581	3307	5589	1743	9312	4202	2348	10321	6337	2264	11648.2	10	NO	NO
ENST00000157812.6	ENSG00000013275.7	PSMC4	protein_coding	Protein coding	10437	0.270295558245571	0.783010956979391	0.99969440949391	297.34253541221	319.484325331728	261.802600760044	37.8189664670852	71.0314065894677	346.281080486152	24.5699363829356	10.15734545108	210.799304444564	599.089014173462	350	307	266	44	68	337	25	9	252	581	599.089	10	NO	NO
ENST00000158166.5	ENSG00000004660.14	CAMKK1	protein_coding	Protein coding	27888	4.15492481255183	0.00568057444655714	0.300421584959842	2.54865030353322	53.0739432961502	51.1794557876778	30.942790745797	87.744678728166	110.974352203277	0	3737.90312599743	90.3425590476701	76.3039364007508	3	51	52	36	84	108	0	3312	108	74	3737.9	8	NO	NO
ENST00000158526.9	ENSG00000071859.14	FAM50A	protein_coding	Protein coding	5641	-0.17311403028052	0.674392106032594	0.99969440949391	1679.5605500284	692.042593959606	498.015473626249	703.948489466882	588.098263380446	490.136722231141	766.582015147591	701.985430063527	665.858120388384	1067.22397533482	1977	665	506	819	563	477	780	622	796	1035	1679.56	10	NO	NO
ENST00000158762.7	ENSG00000072818.11	ACAP1	protein_coding	Protein coding	14950	-0.704119577913956	0.185494382731893	0.99969440949391	89.2027606236629	41.626622193059	59.0532182165513	174.482958927689	30.2928057513907	41.1016119271397	31.4495185701576	65.4584484625154	64.4108985802833	40.214236751747	105	40	60	203	29	40	32	58	77	39	174.483	10	NO	NO
ENST00000158771.8	ENSG00000072849.10	DERL2	protein_coding	Protein coding	14967	-0.221963914145757	0.3198515008324	0.99969440949391	2090.74279899842	1891.92997867453	1402.51393264309	2051.67893083937	1409.137757194	1954.38164713549	1632.42657328224	1302.39740561625	1464.72056381917	1231.17432516887	2461	1818	1425	2387	1349	1902	1661	1154	1751	1194	2090.74	10	NO	NO
ENST00000159087.6	ENSG00000074855.10	ANO8	protein_coding	Protein coding	11607	-0.0309666646861137	0.942835211331256	0.99969440949391	1161.33498830997	496.397469652229	812.965970781189	1089.01432985902	510.799379738967	529.183253561923	601.472042654263	460.466327115625	1077.4186671611	1315.72733577511	1367	477	826	1267	489	515	612	408	1288	1276	1315.73	10	NO	NO
ENST00000159111.8	ENSG00000127663.14	KDM4B	protein_coding	Protein coding	184475	-0.674871071820591	0.337088202990685	0.99969440949391	4974.96539249685	3876.47919172862	2177.09531158352	1970.02434414908	1103.07596115409	1445.74919953714	3383.77163865789	1429.92852072426	163.118509391627	2410.79193655345	5856	3725	2212	2292	1056	1407	3443	1267	195	2338	4974.97	10	NO	NO
ENST00000160262.9	ENSG00000076662.9	ICAM3	protein_coding	Protein coding	6048	-0.373714856648754	0.713716965343912	0.99969440949391	370.403844113495	69.7245921733738	215.544246490412	68.7617572128823	88.7892582368347	0	189.679908876263	147.845806010164	95.361590105874	194.88437810462	436	67	219	80	85	0	193	131	114	189	370.404	9	NO	NO
ENST00000160298.8	ENSG00000076826.9	CAMSAP3	protein_coding	Protein coding	22194	0.201885316814261	0.843323213426325	0.99969440949391	479.995807165424	410.022228601631	271.644803796136	501.10130568888	244.431605028463	494.246883423855	551.349372433075	0	401.522484656312	746.541215596534	565	394	276	583	234	481	561	0	480	724	746.541	9	NO	NO
ENST00000160373.7	ENSG00000077063.10	CTTNBP2	protein_coding	Protein coding	162857	-0.431137907592413	0.388890394671421	0.99969440949391	231.927177621523	260.166388706619	350.382428084871	516.572701061778	481.551153496245	422.31906255136	341.030716995146	119.630957534942	380.609855247129	101.05115901721	273	250	356	601	461	411	347	106	455	98	516.573	10	NO	NO
ENST00000160740.7	ENSG00000079432.7	CIC	protein_coding	Protein coding	11777	0.0525226387871535	0.879594057613417	0.99969440949391	1684.65785063546	1653.61756661927	2605.23114365352	857.802921230706	1758.02731308933	1537.20028607502	1540.0436124824	1249.35349048284	2412.48092864334	2136.51021922102	1983	1589	2647	998	1683	1496	1567	1107	2884	2072	2605.23	10	NO	NO
ENST00000160827.8	ENSG00000079616.12	KIF22	protein_coding	Protein coding	14666	0.138928118510691	0.75269375348924	0.99969440949391	1532.58838252465	907.460363808687	935.993508732338	851.786267474579	798.058744622843	887.794817626217	1066.3352390194	405.16522410419	1090.80274998298	2083.92237116104	1804	872	951	991	764	864	1085	359	1304	2021	2083.92	10	NO	NO
ENST00000161006.7	ENSG00000005001.9	PRSS22	protein_coding	Protein coding	5444	0.0188999003224324	0.985318746884811	0.99969440949391	59.4685070824419	151.937171004665	86.6113867176085	201.987661812842	27.1590672253847	109.946811905099	67.8130244169022	0	90.3425590476701	266.032643126942	70	146	88	235	26	107	69	0	108	258	266.033	9	NO	NO
ENST00000161559.10	ENSG00000079385.21	CEACAM1	protein_coding	Protein coding	21204	-1.1659852213909	0.204992518775159	0.99969440949391	2304.82942449521	1304.9946057524	945.83571176843	163.309173380595	2997.94318987901	348.336161082509	887.466102151634	25.9576605972044	542.891859462388	1634.34782696203	2713	1254	961	190	2870	339	903	23	649	1585	2997.94	10	NO	NO
ENST00000161863.8	ENSG00000047188.15	YTHDC2	protein_coding	Protein coding	81602	-0.221567659775507	0.247298905552131	0.99969440949391	3182.41467901182	2197.88565179352	2769.59593435625	2410.95911227668	2550.86316016883	1822.85648896864	2342.98913347674	2538.20776883098	2668.45151261174	1872.53984464545	3746	2112	2814	2805	2442	1774	2384	2249	3190	1816	3182.41	10	NO	NO
ENST00000162044.13	ENSG00000064545.14	TMEM161A	protein_coding	Protein coding	18879	-0.751461778379642	0.373339119845496	0.99969440949391	25.4865030353322	73.8872543926798	52.163676091287	114.316421366417	98.1904738148525	2.05508059635698	26.5355312935704	135.431272681066	26.7681656437541	25.7783568921455	30	71	53	133	94	2	27	120	32	25	135.431	9	NO	NO
ENST00000162330.9	ENSG00000050820.16	BCAR1	protein_coding	Protein coding	22580	0.52433375912548	0.714409830501877	0.99969440949391	966.78801514027	166.506488772236	0.984220303609188	445.232377953413	2.08915901733729	233.251647686518	816.704685368779	591.383224040656	631.561408157324	2.06226855137164	1138	160	1	518	2	227	831	524	755	2	966.788	7	NO	NO
ENST00000162391.7	ENSG00000065970.8	FOXJ2	protein_coding	Protein coding	22801	0.334334520795736	0.16185501902494	0.99969440949391	3522.23471948292	3476.86361867525	3617.99383606738	3056.46010811262	3534.85705733469	3699.14507344257	3010.30860563727	4474.87496817023	4029.44543456136	6482.74119123676	4146	3341	3676	3556	3384	3600	3063	3965	4817	6287	6482.74	10	NO	NO
ENST00000162749.6	ENSG00000067182.7	TNFRSF1A	protein_coding	Protein coding	13358	-0.0122394107311301	0.986216490487892	0.99969440949391	598.932821330308	1082.29217701953	698.796415562523	2434.16620533603	352.023294421333	1024.45767728396	2522.84106779983	252.80504233799	497.720579938553	824.907420548657	705	1040	710	2832	337	997	2567	224	595	800	2522.84	10	NO	NO
ENST00000163416.6	ENSG00000066455.12	GOLGA5	protein_coding	Protein coding	45733	-0.106367887502932	0.724131918245639	0.99969440949391	7401.28048146048	5808.99512704139	4943.73858502895	6186.83910522908	3468.0039687799	4757.51158056642	7773.92787156082	3645.3584229987	4896.0647972779	4759.71581656575	8712	5582	5023	7198	3320	4630	7910	3230	5853	4616	7773.93	10	NO	NO
ENST00000163678.11	ENSG00000067365.14	METTL22	nonsense_mediated_decay	Protein coding	24534	0.588992947101413	0.0266664307987372	0.642852015987525	199.644273776769	123.839201024351	191.922959203792	171.904393032206	197.425527138374	369.914507344257	202.456275795389	283.27707869123	194.905706093585	281.499657262229	235	119	195	200	189	360	206	251	233	273	369.915	10	NO	NO
ENST00000164024.4	ENSG00000008300.16	CELSR3	protein_coding	Protein coding	26447	-0.722294809255785	0.25174778121305	0.99969440949391	283.749733793366	426.672877478855	410.419866605031	1506.74200492728	271.590672253847	130.497617868668	326.288755165385	426.608508945359	217.491345855502	656.832533611868	334	410	417	1753	260	127	332	378	260	637	1506.74	10	NO	NO
ENST00000164133.6	ENSG00000068971.13	PPP2R5B	protein_coding	Protein coding	9803	0.607781550758588	0.0891270994909857	0.917136791752914	1206.36114367239	710.774573946483	741.117888617718	993.607391726149	806.415380692193	841.555504208185	934.64038000687	2420.83399917406	1209.58648502714	1388.9378693488	1420	683	753	1156	772	819	951	2145	1446	1347	2420.83	10	NO	NO
ENST00000164139.3	ENSG00000068976.13	PYGM	protein_coding	Protein coding	13909	0.690955033888317	0.427362986123874	0.99969440949391	237.874028329768	240.393743164916	175.191214042435	861.24100909135	297.705159970563	205.508059635698	102.210935353012	2084.51300534941	398.176463950842	136.109724390528	280	231	178	1002	285	200	104	1847	476	132	2084.51	10	NO	NO
ENST00000164227.9	ENSG00000069399.14	BCL3	protein_coding	Protein coding	11498	-0.270809137265994	0.423511300194232	0.99969440949391	961.690714533203	963.656303769316	848.39790171112	1422.5088523415	651.817613409233	959.722638498711	520.882651318235	522.538993761114	1138.48354503592	876.464134332948	1132	926	862	1655	624	934	530	463	1361	850	1422.51	10	NO	NO
ENST00000164247.5	ENSG00000069424.14	KCNAB2	protein_coding	Protein coding	66897	4.57746767249366	0.00524808930626214	0.287276909898586	0	2.08133110965295	4.92110151804594	12.8928294774154	4.17831803467457	4.11016119271397	10.8107720084917	548.496654358318	0	12.3736113082299	0	2	5	15	4	4	11	486	0	12	548.497	4	NO	NO
ENST00000164305.9	ENSG00000069943.9	PIGB	protein_coding	Protein coding	36689	-0.333894020999962	0.308418729606357	0.99969440949391	412.881349172382	367.354940853746	233.260211955378	556.110711459185	195.336368121036	324.702734224403	274.200490033561	246.033478703937	282.738749612153	273.250583056743	486	353	237	647	187	316	279	218	338	265	556.111	10	NO	NO
ENST00000164640.8	ENSG00000067840.12	PDZD4	protein_coding	Protein coding	28325	2.67913143557803	0.353349759202037	0.99969440949391	0	0	0	0	311.284693583256	0	0	1903.93797510799	89.5060538713028	0	0	0	0	0	298	0	0	1687	107	0	1903.94	3	NO	NO
ENST00000165698.9	ENSG00000068615.17	REEP1	protein_coding	Protein coding	123662	-0.771779743977584	0.339820949792128	0.99969440949391	422.226400285338	436.038867472293	420.262069641123	1814.45086845493	284.125626357871	178.792011883058	136.608846289122	1308.0403753113	193.23269574085	161.888081282674	497	419	427	2111	272	174	139	1159	231	157	1814.45	10	NO	NO
ENST00000166139.8	ENSG00000070404.9	FSTL3	protein_coding	Protein coding	7035	0.952193088057255	0.355786395186171	0.99969440949391	20959.2505461561	18003.514098498	5712.41464214773	34921.5179225274	2578.02222739421	9510.91299994012	2510.0647008807	5588.797185972	17489.6502274878	123892.845492203	24671	17300	5804	40629	2468	9256	2554	4952	20908	120152	123893	10	NO	NO
ENST00000166345.7	ENSG00000071539.13	TRIP13	protein_coding	Protein coding	25478	0.109791017725847	0.753837527108636	0.99969440949391	244.67042913919	80.1312477216386	169.28589222078	140.961602286409	134.750756618255	131.525158166847	117.935694638091	194.118157509528	180.68511809534	207.25798941285	288	77	172	164	129	128	120	172	216	201	244.67	10	NO	NO
ENST00000166534.8	ENSG00000072682.18	P4HA2	protein_coding	Protein coding	35248	0.0405640325141395	0.925454793725776	0.99969440949391	296.492985311032	250.800398713181	327.74536110186	848.348179613935	241.297866502457	337.033217802545	432.430880339666	462.723514993643	276.046708201214	513.504869291539	349	241	333	987	231	328	440	410	330	498	848.348	10	NO	NO
ENST00000167106.8	ENSG00000071246.10	VASH1	protein_coding	Protein coding	20827	0.0977348601417618	0.85309935267431	0.99969440949391	9113.12393533363	3086.61403561533	7086.38618598615	1273.81155236864	7944.02716342503	3797.78894206771	5437.81832027131	6682.40471287161	7315.23776733218	7268.46550930935	10727	2966	7200	1482	7605	3696	5533	5921	8745	7049	9113.12	10	NO	NO
ENST00000167218.9	ENSG00000071994.10	PDCD2	nonsense_mediated_decay	Protein coding	7210	-0.327354468459343	0.660472182464694	0.99969440949391	25.4865030353322	32.2606321996207	18.7001857685746	17.1904393032206	16.7132721386983	0	32.432316025475	12.4145333290977	19.2396190564483	23.7160883407739	30	31	19	20	16	0	33	11	23	23	32.4323	9	NO	NO
ENST00000167462.9	ENSG00000073350.13	LLGL2	protein_coding	Protein coding	49483	-0.366336952444385	0.189220812320845	0.99969440949391	320.280388144009	178.994475430154	194.875620114619	299.973165841199	209.960481242397	216.811002915662	162.161580127375	128.659709047013	227.52940797191	199.008915207363	377	172	198	349	201	211	165	114	272	193	320.28	10	NO	NO
ENST00000167586.6	ENSG00000186847.5	KRT14	protein_coding	Protein coding	4643	-0.522457256595177	0.734052955940066	0.99969440949391	180.104621449681	400.656238608193	79.7218445923442	230.351886663156	38.6494418207398	94.5337074324212	0	20.3146909021599	532.017292169613	0	212	385	81	268	37	92	0	18	636	0	532.017	8	NO	NO
ENST00000167588.3	ENSG00000171431.3	KRT20	protein_coding	Protein coding	9287	0.567745891253462	0.689151068621524	0.99969440949391	6.79640080942193	12.4879866579177	0	9.45474161677131	5.22289754334322	3.08262089453548	0	0	23.4221449382848	23.7160883407739	8	12	0	11	5	3	0	0	28	23	23.7161	3	NO	NO
ENST00000167825.5	ENSG00000074964.16	ARHGEF10L	nonsense_mediated_decay	Protein coding	71862	0.73382143629819	0.438378273780769	0.99969440949391	3.39820040471097	1.04066555482648	3.93688121443675	4.29760982580514	18.8024311560356	11.3029432799634	2.94839236595227	29.343442414231	6.69204141093853	2.06226855137164	4	1	4	5	18	11	3	26	8	2	29.3434	3	NO	NO
ENST00000168216.10	ENSG00000072506.12	HSD17B10	protein_coding	Protein coding	3116	0.152661892627257	0.716464282735437	0.99969440949391	1713.5425540755	563.000065161123	1252.9124464945	784.743554192019	657.040510952577	575.422566979955	1090.90517540234	1359.95569650571	978.71105634976	1521.95419091227	2017	541	1273	913	629	560	1110	1205	1170	1476	1713.54	10	NO	NO
ENST00000169293.10	ENSG00000127241.16	MASP1	protein_coding	Protein coding	45597	1.62534509111335	0.229418415523797	0.99969440949391	5.94685070824419	133.205191017789	0	109.159289575451	122.215802514231	103.781570116028	8.84517709785681	905.132339085126	59.3918675220794	65.9925936438925	7	128	0	127	117	101	9	802	71	64	905.132	7	NO	NO
ENST00000169298.7	ENSG00000073849.14	ST6GAL1	protein_coding	Protein coding	148069	0.274925028925335	0.714898834343018	0.99969440949391	1182.57374083942	2329.00951170165	649.585400382064	624.012946706907	1549.1114113556	975.135742971389	308.598400969671	4443.27433787798	1534.98699863402	402.14236751747	1392	2238	660	726	1483	949	314	3937	1835	390	4443.27	10	NO	NO
ENST00000169551.10	ENSG00000075336.11	TIMM21	protein_coding	Protein coding	12020	-0.13514488362638	0.597362351477373	0.99969440949391	409.483148767671	402.737569717846	376.956376282319	306.849341562487	196.380947629705	295.931605875406	378.377020297208	293.43442414231	300.305358315866	273.250583056743	482	387	383	357	188	288	385	260	359	265	409.483	10	NO	NO
ENST00000170168.8	ENSG00000079313.13	REXO1	protein_coding	Protein coding	33218	0.0509914767499971	0.855047807785787	0.99969440949391	6006.31921532663	5266.80837297679	5863.00034859993	4690.41136388373	4370.5206642696	5117.15068492889	6493.34278728222	3101.37614439642	4811.5777744648	7615.95776021547	7070	5061	5957	5457	4184	4980	6607	2748	5752	7386	7615.96	10	NO	NO
ENST00000170447.11	ENSG00000075975.15	MKRN2	protein_coding	Protein coding	26700	-0.0131385704261361	0.973271954485116	0.99969440949391	2370.2447822859	916.826353802125	1120.04270550726	2357.6687504367	1892.77806970758	905.263002695251	1647.168535112	2407.29087190595	1760.00689107683	1860.16623333722	2790	881	1138	2743	1812	881	1676	2133	2104	1804	2407.29	10	NO	NO
ENST00000170564.6	ENSG00000076650.6	GPATCH1	protein_coding	Protein coding	49663	-0.145237064230944	0.557086710013332	0.99969440949391	1702.49840276019	1043.78755149095	1044.25774212935	985.871694039699	804.326221674855	1023.43013698578	1166.58057946178	853.217017890718	960.307942469679	1043.50788699405	2004	1003	1061	1147	770	996	1187	756	1148	1012	1702.5	10	NO	NO
ENST00000170630.6	ENSG00000077238.13	IL4R	protein_coding	Protein coding	23489	0.661581078585847	0.10957163066742	0.955325819675307	2868.08114157606	1782.66009541775	1478.298896021	1400.16128124732	839.841924969589	1614.26580843841	2082.54780781762	3524.59887152475	2107.99304444564	3910.06117340063	3376	1713	1502	1629	804	1571	2119	3123	2520	3792	3910.06	10	NO	NO
ENST00000171111.9	ENSG00000079999.13	KEAP1	protein_coding	Protein coding	17622	-0.159993032816926	0.62959900545669	0.99969440949391	401.837197857072	311.159000893116	253.92883833117	348.106395890216	321.730488669942	193.177576057556	459.949209088554	259.576605972044	371.408298307088	180.448498245019	473	299	258	405	308	188	468	230	444	175	459.949	10	NO	NO
ENST00000171887.8	ENSG00000079308.16	TNS1	protein_coding	Protein coding	144340	1.54505909976754	0.0419827421152102	0.758868319722591	31013.6759935946	20568.7546911453	29598.4571904391	14298.1478904537	62675.8150996273	31369.7777630912	27202.850765731	306345.538804572	47521.0225642509	49080.9603883694	36506	19765	30073	16635	60001	30529	27679	271440	56809	47599	306346	10	NO	NO
ENST00000172229.7	ENSG00000064300.8	NGFR	protein_coding	Protein coding	19725	-0.672707485774093	0.404548104098091	0.99969440949391	4043.85848160605	1536.02235892388	4253.80015219891	86.8117184812639	3150.45179814463	1409.78528910089	3012.2742005479	558.653999809398	1259.77679560918	1959.15512380306	4760	1476	4322	101	3016	1372	3065	495	1506	1900	4253.8	10	NO	NO
ENST00000172853.14	ENSG00000183091.19	NEB	protein_coding	Protein coding	249149	-2.17377855887327	0.373879053969215	0.99969440949391	1216.55574488653	0	4.92110151804594	6.0166537561272	5.22289754334322	232.224107388339	0	0	40.9887536419985	0	1432	0	5	7	5	226	0	0	49	0	1216.56	3	NO	NO
ENST00000173229.6	ENSG00000065320.8	NTN1	protein_coding	Protein coding	222459	0.270407514195174	0.648004561274797	0.99969440949391	285.448833995721	434.998201917467	526.557862430916	773.569768644925	551.537980577044	384.300071518756	520.882651318235	1622.91808429478	392.320927716271	182.51076679639	336	418	535	900	528	374	530	1438	469	177	1622.92	10	NO	NO
ENST00000173527.5	ENSG00000066583.11	ISOC1	protein_coding	Protein coding	19278	-0.257335448359793	0.277068870945868	0.99969440949391	1383.06756471736	1096.86149478711	846.429461103902	988.450259935183	846.109402021601	968.970501182318	777.392787156082	1013.47735722998	946.087354471434	612.493759757378	1628	1054	860	1150	810	943	791	898	1131	594	1383.07	10	NO	NO
ENST00000173898.11	ENSG00000067445.20	TRO	protein_coding	Protein coding	10621	0.357876962476985	0.60553921211542	0.99969440949391	201.343373979125	163.384492107757	124.011758254758	5.15713179096617	112.814586936213	137.690399955918	146.436820842296	197.503939326555	182.358128448075	113.42477032544	237	157	126	6	108	134	149	175	218	110	201.343	9	NO	NO
ENST00000174618.4	ENSG00000070444.14	MNT	protein_coding	Protein coding	17059	0.208940664524788	0.23900672851939	0.99969440949391	3006.55780806803	3493.51426755248	3244.97434099949	4145.47443797164	3079.42039155516	3401.15838697081	3824.0648986401	3644.22982905969	3706.55443648358	5039.15320527661	3539	3357	3297	4823	2948	3310	3891	3229	4431	4887	5039.15	10	NO	NO
ENST00000175091.4	ENSG00000068697.6	LAPTM4A	protein_coding	Protein coding	19379	-0.382375927031488	0.295206287891916	0.99969440949391	26234.1071243687	35297.2942886044	23723.6461981959	25278.5409953858	15153.714932256	20943.326357474	28114.8868042655	8795.13256669625	19386.8439674889	19183.222064859	30880	33918	24104	29410	14507	20382	28607	7793	23176	18604	35297.3	10	NO	NO
ENST00000175506.8	ENSG00000070669.16	ASNS	protein_coding	Protein coding	20425	-0.0617674824050484	0.952590998157672	0.99969440949391	8.49550101177742	4.1626622193059	8.85798273248269	69.6212791780433	3.13373852600593	14.3855641744989	0.982797455317424	45.1437575603554	11.7110724691424	18.5604169623448	10	4	9	81	3	14	1	40	14	18	69.6213	5	NO	NO
ENST00000175756.9	ENSG00000072135.12	PTPN18	protein_coding	Protein coding	19403	-0.365980100749185	0.122087605931074	0.975048891457979	1384.76666491972	748.238533920236	1233.22804042231	1110.50237898805	1048.75782670332	840.527963910006	756.754040594416	664.741830076234	1045.63147045915	979.57756190153	1630	719	1253	1292	1004	818	770	589	1250	950	1384.77	10	NO	NO
ENST00000176183.5	ENSG00000069696.6	DRD4	protein_coding	Protein coding	3414	0.255983879776906	0.227559078388255	0.99969440949391	95.1496113319071	140.489849901574	130.901300380022	140.961602286409	123.2603820229	139.745480552275	142.505631021026	179.446436302413	117.947229867792	174.261692590904	112	135	133	164	118	136	145	159	141	169	179.446	10	NO	NO
ENST00000176643.10	ENSG00000072210.18	ALDH3A2	protein_coding	Protein coding	29071	-0.774936566733274	0.354047930024002	0.99969440949391	24.6369529341545	108.229217701953	72.8323024670799	11.1737855470934	141.018233670267	43.1566925234967	98.2797455317424	4.51437575603554	40.1522484656312	22.6849540650881	29	104	74	13	135	42	100	4	48	22	141.018	9	NO	NO
ENST00000176763.9	ENSG00000072786.12	STK10	protein_coding	Protein coding	146314	-0.0436446468258906	0.92007031789582	0.99969440949391	7574.58870210074	6179.47206455961	6094.29211994809	8045.12559390723	5000.4021079968	5421.30261318972	7452.55310367202	2113.85644776364	5322.68243722523	11603.3540042925	8916	5938	6192	9360	4787	5276	7583	1873	6363	11253	11603.4	10	NO	NO
ENST00000177648.13	ENSG00000073331.17	ALPK1	protein_coding	Protein coding	144443	1.76573833560717	0.171455953255057	0.99969440949391	79.00815940953	110.310548811606	1.96844060721838	226.05427683735	4.17831803467457	165.433988006737	826.532659921953	19.1860969631511	5.0190310582039	417.609381652758	93	106	2	263	4	161	841	17	6	405	826.533	7	NO	NO
ENST00000177694.1	ENSG00000073861.2	TBX21	protein_coding	Protein coding	12876	-0.668934735845456	0.506838487564468	0.99969440949391	86.6541103201296	0	26.5739481974481	18.9094832335426	30.2928057513907	7.19278208724944	27.5183287488879	5.64296969504443	45.1712795238351	16.4981484109731	102	0	27	22	29	7	28	5	54	16	86.6541	7	NO	NO
ENST00000177742.7	ENSG00000074071.14	MRPS34	protein_coding	Protein coding	1261	-0.681362780617061	0.389949615234514	0.99969440949391	155.467668515527	52.0332777413238	98.4220303609188	11.1737855470934	20.8915901733729	39.0465313307827	58.9678473190454	7.9001575730622	77.7949814021604	26.8094911678314	183	50	100	13	20	38	60	7	93	26	155.468	9	NO	NO
ENST00000178638.7	ENSG00000074410.13	CA12	protein_coding	Protein coding	60784	1.51724473568016	0.173648041442887	0.99969440949391	63.7162575883306	128.001863243656	161.412129791907	1426.80646216731	550.493401068375	672.011355008734	164.12717503801	4608.04905297328	1174.45326761971	52.5878480599769	75	123	164	1660	527	654	167	4083	1404	51	4608.05	10	NO	NO
ENST00000178640.9	ENSG00000137764.19	MAP2K5	protein_coding	Protein coding	264415	-0.40622045998887	0.461231632552032	0.99969440949391	1323.59905763492	981.347618201366	1152.52197552636	1260.91872289123	242.342446011125	1257.70932497047	357.738273735542	977.362351181695	361.37023619068	789.848855175339	1558	943	1171	1467	232	1224	364	866	432	766	1323.6	10	NO	NO
ENST00000179259.5	ENSG00000078237.6	TIGAR	protein_coding	Protein coding	33389	-0.225087862387887	0.445426037747056	0.99969440949391	1385.6162150209	1146.81344141878	756.865413475466	898.200453593275	643.460977339884	792.233569895617	991.642632415281	997.677042083855	787.151370961644	565.06158307583	1631	1102	769	1045	616	771	1009	884	941	548	1385.62	10	NO	NO
ENST00000180166.5	ENSG00000078579.8	FGF20	protein_coding	Protein coding	10013	0.43560813255403	0.832623152789838	0.99969440949391	23.7874028329768	0	0	10.3142635819323	0	20.5508059635698	16.7075567403962	9.02875151207109	0	0	28	0	0	12	0	20	17	8	0	0	23.7874	4	NO	NO
ENST00000180173.9	ENSG00000003987.13	MTMR7	protein_coding	Protein coding	115298	-0.412819621332216	0.652502049041002	0.99969440949391	604.879672038552	791.946487222948	238.181313473423	314.585039248936	248.609923063137	358.611564064294	659.457092517991	4.51437575603554	90.3425590476701	538.252091907999	712	761	242	366	238	349	671	4	108	522	791.946	9	NO	NO
ENST00000181796.6	ENSG00000065809.13	FAM107B	protein_coding	Protein coding	256338	-0.387552731804171	0.715961614714784	0.99969440949391	671.994130031593	1953.32924640929	875.956070212177	1475.79921418149	16.7132721386983	42.1291522253182	1593.11467506954	187.346593875475	1629.51208356353	365.021533592781	791	1877	890	1717	16	41	1621	166	1948	354	1953.33	10	NO	NO
ENST00000181839.8	ENSG00000065883.14	CDK13	protein_coding	Protein coding	147098	-0.174204081573652	0.299604354856023	0.99969440949391	4965.6203413839	4535.22048793378	4054.00343056625	4532.2593222941	4065.50344773836	4570.49924629793	4076.64384465667	4506.47559846248	3223.89094971964	3257.35317689151	5845	4358	4119	5273	3892	4448	4148	3993	3854	3159	4965.62	10	NO	NO
ENST00000182377.8	ENSG00000064763.10	FAR2	protein_coding	Protein coding	110409	0.522016636420958	0.410496993915192	0.99969440949391	412.881349172382	517.210780748758	484.23638937572	267.31133116508	165.043562369646	482.943940143891	1258.96354026162	97.0590787547642	305.32438937407	507.318063637424	486	497	492	311	158	470	1281	86	365	492	1258.96	10	NO	NO
ENST00000182527.3	ENSG00000065308.4	TRAM2	protein_coding	Protein coding	79514	0.312351268320455	0.287196266442969	0.99969440949391	17756.446664716	20363.7435768445	21907.7597380369	18178.0300411906	17204.2245077726	17820.6313913096	25552.733838253	17826.1412666454	17718.8526458125	39555.3419495838	20901	19568	22259	21149	16470	17343	26000	15795	21182	38361	39555.3	10	NO	NO
ENST00000184266.2	ENSG00000065518.7	NDUFB4	protein_coding	Protein coding	6192	-0.0516119918878529	0.884289072916727	0.99969440949391	1594.60553991062	904.338367144207	1514.71504725454	1060.65010500871	583.919945345772	760.379820652084	1422.10791784431	1309.16896925031	832.322650485479	1136.30997180577	1877	869	1539	1234	559	740	1447	1160	995	1102	1594.61	10	NO	NO
ENST00000184956.10	ENSG00000068097.14	HEATR6	protein_coding	Protein coding	35738	0.166094442833161	0.749074142397266	0.99969440949391	929.407810688449	654.578633985853	861.192765658039	1021.1120946113	589.142842889115	695.644781866839	367.566248288717	1899.42359935195	1231.33561961269	356.772459387294	1094	629	875	1188	564	677	374	1683	1472	346	1899.42	10	NO	NO
ENST00000185150.8	ENSG00000068912.13	ERLEC1	protein_coding	Protein coding	31740	-0.049803467108646	0.855055157295317	0.99969440949391	5274.8565782126	4487.34987241176	3913.25992715013	5576.57850996475	3126.42646944525	3394.99314518174	6438.30612978444	4220.94133189323	3592.78973249762	3972.96036421747	6209	4312	3976	6488	2993	3304	6551	3740	4295	3853	6438.31	10	NO	NO
ENST00000185206.10	ENSG00000112782.15	CLIC5	protein_coding	Protein coding	181945	0.182464621979387	0.842104953124354	0.99969440949391	4211.21985153807	5060.75659312115	4064.82985390595	3365.88801557059	3078.37581204649	5911.43933542086	9029.94301945649	20.3146909021599	3647.1625689615	3838.91290837831	4957	4863	4130	3916	2947	5753	9188	18	4360	3723	9029.94	10	NO	NO
ENST00000186436.9	ENSG00000075568.16	TMEM131	protein_coding	Protein coding	239552	-0.047747969508111	0.78178038245848	0.99969440949391	9815.70186900763	13481.822262777	10839.218203648	11990.3314139963	10512.6481752412	10802.5311547505	13750.3191973461	10359.3637661626	9075.24465840901	10808.3494777388	11554	12955	11013	13950	10064	10513	13991	9179	10849	10482	13750.3	10	NO	NO
ENST00000187762.6	ENSG00000072954.6	TMEM38A	protein_coding	Protein coding	28903	0.385732806461621	0.27290131680423	0.99969440949391	81.5568097130632	71.8059232830268	89.5640476284361	121.192597087705	38.6494418207398	103.781570116028	110.073314995551	146.717212071155	79.467991754895	87.6464134332948	96	69	91	141	37	101	112	130	95	85	146.717	10	NO	NO
ENST00000187830.2	ENSG00000073008.14	PVR	nonsense_mediated_decay	Protein coding	19670	-1.36408571381498	0.392150791904592	0.99969440949391	754.400489845834	1398.65450568678	852.334782925557	5158.85083489649	2020.21676976516	1591.65992187848	1290.41305883178	1074.42142993646	0	0	888	1344	866	6002	1934	1549	1313	952	0	0	5158.85	8	NO	NO
ENST00000187879.12	ENSG00000159885.13	ZNF222	protein_coding	Protein coding	7748	0.603007557932933	0.355952548736257	0.99969440949391	4.24775050588871	67.6432610637209	67.911200949034	41.2570543277294	97.1458943061838	59.5973372943525	57.0022524084106	77.8729817916131	99.5441159877106	127.860650185042	5	65	69	48	93	58	58	69	119	124	127.861	9	NO	NO
ENST00000187910.6	ENSG00000170848.15	PSG6	protein_coding	Protein coding	15780	1.30299814946683	0.121503723580582	0.974319960884613	1214.85664468417	4154.33689486729	1213.54363435013	1321.94478241766	1196.0435374256	2834.98368267446	8637.80683478484	139.945648437102	2665.10549190627	8176.89480618856	1430	3992	1233	1538	1145	2759	8789	124	3186	7930	8637.81	10	NO	NO
ENST00000188312.6	ENSG00000075089.9	ACTR6	protein_coding	Protein coding	24337	-0.168149151795761	0.780581024826588	0.99969440949391	329.625439256964	232.068418726304	226.370669830113	738.329368073323	195.336368121036	674.066435605091	282.062869676101	329.549430190595	120.456745396894	126.829515909356	388	223	230	859	187	656	287	292	144	123	738.329	10	NO	NO
ENST00000188376.9	ENSG00000075415.12	SLC25A3	protein_coding	Protein coding	8373	-0.530281651308121	0.14371987195474	0.996482000288979	377.200244922917	346.541629757216	199.796721632665	134.944948530281	256.966559132486	127.414996974133	219.163832535786	134.302678742057	224.183387266441	205.195720861478	444	333	203	157	246	124	223	119	268	199	377.2	10	NO	NO
ENST00000188790.8	ENSG00000078098.13	FAP	protein_coding	Protein coding	72846	-0.906978738901086	0.103701127714611	0.945244210220222	1082.32682890044	1103.10548811606	444.867577231353	754.660285411383	1610.74160236705	386.355152115113	371.497438109986	869.017333036842	891.714518007559	145.389932871701	1274	1060	452	878	1542	376	378	770	1066	141	1610.74	10	NO	NO
ENST00000189444.10	ENSG00000077150.18	NFKB2	protein_coding	Protein coding	6819	0.347707196292509	0.175973119140103	0.99969440949391	1143.49443618524	1237.35134468868	980.283422394751	1101.90715933644	1311.99186288782	1287.50799361765	1232.42800896805	978.490945120704	1740.76727202038	2108.6695937775	1346	1189	996	1282	1256	1253	1254	867	2081	2045	2108.67	10	NO	NO
ENST00000190611.8	ENSG00000079156.16	OSBPL6	protein_coding	Protein coding	208243	1.9540286897637	0.253959331791264	0.99969440949391	0	79.0905821668121	0.984220303609188	6.0166537561272	0	92.4786268360643	95.3313531657901	0	97.871105634976	47.4321766815478	0	76	1	7	0	90	97	0	117	46	97.8711	5	NO	NO
ENST00000190983.4	ENSG00000064205.10	WISP2	protein_coding	Protein coding	12567	-0.786125909300865	0.610492430479797	0.99969440949391	61.1676072847974	12.4879866579177	20.6686263757929	221.756667011545	2.08915901733729	29.7986686471763	0	133.174084803049	21.7491345855502	0	72	12	21	258	2	29	0	118	26	0	221.757	7	NO	NO
ENST00000191018.9	ENSG00000064601.16	CTSA	protein_coding	Protein coding	7480	-1.73085903757523	0.0649677244774704	0.854188805389524	315.183087536942	115.513876585739	87.5956070212177	1989.79334934778	59.5410319941127	202.425438741163	118.918492093408	56.4296969504443	155.589962804321	240.254286234796	371	111	89	2315	57	197	121	50	186	233	1989.79	10	NO	NO
ENST00000191063.8	ENSG00000134461.15	ANKRD16	protein_coding	Protein coding	11785	2.20432533031779	0.195286658775885	0.99969440949391	57.7694068800864	2.08133110965295	1.96844060721838	0.859521965161028	0	54.4596358034601	63.8818345956325	170.417684790342	0.836505176367316	0	68	2	2	1	0	53	65	151	1	0	170.418	4	NO	NO
ENST00000192314.6	ENSG00000154252.11	GAL3ST2	protein_coding	Protein coding	27384	1.34568352855895	0.150063557316779	0.99969440949391	2.54865030353322	7.28465888378533	7.8737624288735	9.45474161677131	4.17831803467457	0	3.9311898212697	23.7004727191866	20.0761242328156	31.9651625462605	3	7	8	11	4	0	4	21	24	31	31.9652	3	NO	NO
ENST00000192788.5	ENSG00000065060.16	UHRF1BP1	protein_coding	Protein coding	85435	-0.159471845213702	0.326968213161682	0.99969440949391	5354.7142877233	4303.15206920748	4582.52973360438	4515.06888299088	5287.66147288067	3450.48032128338	4332.1711830392	4348.47244700124	5290.89524052327	4103.91441722957	6303	4135	4656	5253	5062	3358	4408	3853	6325	3980	5354.71	10	NO	NO
ENST00000193322.7	ENSG00000081087.14	OSTM1	protein_coding	Protein coding	33329	-0.366856654393973	0.273594717660111	0.99969440949391	2928.39919875968	3375.91905985709	2052.09933302516	3551.54476004537	1521.95234413021	2383.8934917741	2798.02435528871	2004.38283567978	1949.89356611221	1278.60650185042	3447	3244	2085	4132	1457	2320	2847	1776	2331	1240	3551.54	10	NO	NO
ENST00000193391.7	ENSG00000081148.11	IMPG2	protein_coding	Protein coding	98015	0.384111476204302	0.442099985839513	0.99969440949391	59.4685070824419	65.5619299540679	62.0058791273788	102.283113854162	98.1904738148525	71.9278208724944	49.1398727658712	237.004727191866	57.7188571693448	90.7398162603523	70	63	63	119	94	70	50	210	69	88	237.005	10	NO	NO
ENST00000193403.10	ENSG00000072110.13	ACTN1	protein_coding	Protein coding	105298	0.257145527935678	0.746718378194872	0.99969440949391	2336.26277823879	1819.08338983668	3766.61110191236	7789.8475702544	6508.77491851432	2411.63707982492	1409.33155092519	18153.4335089579	2943.66171563659	1638.47236406477	2750	1748	3827	9063	6231	2347	1434	16085	3519	1589	18153.4	10	NO	NO
ENST00000194097.8	ENSG00000249437.7	NAIP	protein_coding	Protein coding	52428	0.425908955641005	0.407303258224136	0.99969440949391	549.658915461999	329.890980879993	286.408108350274	334.35404444764	326.953386213285	437.732167024037	215.232642714516	904.003745146117	731.105524145034	167.043752661103	647	317	291	389	313	426	219	801	874	162	904.004	10	NO	NO
ENST00000194118.8	ENSG00000081791.8	KIAA0141	protein_coding	Protein coding	16266	-0.561873036213632	0.307742519267315	0.99969440949391	401.837197857072	622.318001786232	285.423888046665	97.1259820631962	175.489357456332	129.47007757049	200.490680884754	380.336157445995	138.023354100607	223.756137823823	473	598	290	113	168	126	204	337	165	217	622.318	10	NO	NO
ENST00000194152.3	ENSG00000081818.3	PCDHB4	protein_coding	Protein coding	3825	0.351904533563523	0.725219550182371	0.99969440949391	21.2387525294435	5.20332777413238	30.5108294118848	104.002157784484	54.3181344507694	34.9363701380687	7.86237964253939	186.217999936466	40.9887536419985	5.15567137842911	25	5	31	121	52	34	8	165	49	5	186.218	7	NO	NO
ENST00000194155.6	ENSG00000112852.6	PCDHB2	protein_coding	Protein coding	4126	-0.557353260978267	0.39255641878431	0.99969440949391	120.636114367239	45.7892844123649	159.443689184688	148.697299972858	76.254304132811	67.8176596797805	49.1398727658712	185.089405997457	59.3918675220794	13.4047455839157	142	44	162	173	73	66	50	164	71	13	185.089	10	NO	NO
ENST00000194214.9	ENSG00000081870.11	HSPB11	protein_coding	Protein coding	24369	-0.288780362039944	0.461958374155881	0.99969440949391	667.746379525705	408.981563046805	369.082613853445	495.084651932752	270.546092745179	458.282972987607	536.607410603313	250.547854459973	184.03113880081	381.519682003754	786	393	375	576	259	446	546	222	220	370	667.746	10	NO	NO
ENST00000194530.7	ENSG00000082146.12	STRADB	protein_coding	Protein coding	29178	-0.412606361209228	0.393622428535257	0.99969440949391	2159.55635719382	1321.64525462962	1062.95792789792	441.794290092769	839.841924969589	773.737844528404	1042.74810009179	407.422411982208	843.197217778255	1309.54053012099	2542	1270	1080	514	804	753	1061	361	1008	1270	2159.56	10	NO	NO
ENST00000194672.11	ENSG00000082269.16	FAM135A	nonsense_mediated_decay	Protein coding	134644	-0.316828176483025	0.85629279543304	0.99969440949391	407.784048565316	0	184.049196774918	215.740013255418	207.87132222506	248.664752159195	310.563995880306	0	255.970583968399	0	480	0	187	251	199	242	316	0	306	0	407.784	7	NO	NO
ENST00000195173.8	ENSG00000082684.14	SEMA5B	protein_coding	Protein coding	118620	3.33349109421814	0.20750984709161	0.99969440949391	0	0	0	0	16.7132721386983	1.02754029817849	0	33.8578181702666	133.004323042403	0	0	0	0	0	16	1	0	30	159	0	133.004	3	NO	NO
ENST00000196061.4	ENSG00000083444.16	PLOD1	protein_coding	Protein coding	40785	-0.220046760506589	0.612932545468261	0.99969440949391	8080.92056240268	5179.39246637137	6961.39020742779	15663.0687711294	5437.03634262029	4688.66638058846	5082.0456414464	12518.3639714866	6798.27756833718	6389.93910642503	9512	4977	7073	18223	5205	4563	5171	11092	8127	6197	15663.1	10	NO	NO
ENST00000196169.7	ENSG00000083544.13	TDRD3	protein_coding	Protein coding	177422	0.739547762370706	0.323939764492153	0.99969440949391	247.219079442723	412.103559711284	134.838181594459	26.6451809199919	148.330290230947	353.473862573401	186.731516510311	752.772157318927	246.769027028358	78.3662049521224	291	396	137	31	142	344	190	667	295	76	752.772	10	NO	NO
ENST00000196371.9	ENSG00000083720.12	OXCT1	protein_coding	Protein coding	140455	0.363600460688787	0.48497585543248	0.99969440949391	683.887831448082	421.469549704723	448.80445844579	463.282339221794	650.773033900565	354.50140287158	428.499690518397	1761.73513879287	379.773350070761	509.380332188796	805	405	456	539	623	345	436	1561	454	494	1761.74	10	NO	NO
ENST00000196482.3	ENSG00000083812.11	ZNF324	protein_coding	Protein coding	6303	-0.65209020052942	0.421845358250517	0.99969440949391	971.885315747336	77.0092510571592	765.723396207948	654.955737452704	926.542024189087	160.296286515845	106.142125174282	1003.3200117789	755.364174259686	136.109724390528	1144	74	778	762	887	156	108	889	903	132	1003.32	10	NO	NO
ENST00000196489.3	ENSG00000083817.8	ZNF416	protein_coding	Protein coding	7362	0.101689620228909	0.700549141882364	0.99969440949391	864.842002998941	526.576770742197	512.778778180387	485.629910315981	433.500496097487	630.909743081594	646.680725598865	713.271369453616	605.629747689937	434.107530063731	1018	506	521	565	415	614	658	632	724	421	864.842	10	NO	NO
ENST00000196551.7	ENSG00000083845.8	RPS5	protein_coding	Protein coding	7535	-2.70538214806494	0.0917822080669038	0.922487314511549	0.849550101177742	195.645124307377	29.5266091082756	0.859521965161028	1248.27251285903	34.9363701380687	0.982797455317424	3.38578181702666	16.7301035273463	170.13715548816	1	188	30	1	1195	34	1	3	20	165	1248.27	6	NO	NO
ENST00000197268.12	ENSG00000084444.13	FAM234B	protein_coding	Protein coding	39166	0.486369295755076	0.500792159064848	0.99969440949391	2414.42138754714	2602.70455262101	2719.40069887219	1842.81509330524	1778.9189032627	1813.60862628504	8009.799260837	212.175660533671	2048.60117692356	3827.57043134577	2842	2501	2763	2144	1703	1765	8150	188	2449	3712	8009.8	10	NO	NO
ENST00000198536.6	ENSG00000085514.15	PILRA	protein_coding	Protein coding	26655	-1.08625972078565	0.140481884864773	0.994939136466974	292.245234805143	56.1959399606297	126.964419165585	640.343864044966	97.1458943061838	82.2032238542793	61.9162396849977	143.331430254128	238.403975264685	45.3699081301761	344	54	129	745	93	80	63	127	285	44	640.344	10	NO	NO
ENST00000198767.10	ENSG00000085721.12	RRN3	protein_coding	Protein coding	34296	-0.252844689369912	0.137811577148249	0.992561338328447	2312.47537540581	1799.31074429498	1845.41306926723	2198.65718688191	2184.21575262613	1933.83084117192	2091.39298491548	1524.730411601	1681.37540449831	1446.68138878721	2722	1729	1875	2558	2091	1882	2128	1351	2010	1403	2312.48	10	NO	NO
ENST00000198939.6	ENSG00000085872.14	CHERP	protein_coding	Protein coding	24520	-0.11741727268254	0.822567449624342	0.99969440949391	1115.45928284637	932.436337124522	990.125625430843	1002.20261137776	757.320143784766	964.860339989604	127.763669191265	1141.00847233798	1001.29669611168	1187.86668559007	1313	896	1006	1166	725	939	130	1011	1197	1152	1187.87	10	NO	NO
ENST00000199320.8	ENSG00000086189.9	DIMT1	protein_coding	Protein coding	16680	-0.279352675122947	0.330872248266628	0.99969440949391	1186.8214913453	507.84479075532	766.707616511557	648.939083696576	694.645373264648	549.734059525493	563.142941896884	852.088423951709	593.918675220794	577.43519438406	1397	488	779	755	665	535	573	755	710	560	1186.82	10	NO	NO
ENST00000199389.10	ENSG00000086232.12	EIF2AK1	protein_coding	Protein coding	36987	-0.0646947731222792	0.851365901597728	0.99969440949391	9424.90882246586	7927.79019666809	7621.80203114955	8710.39559494186	4841.62602267916	6423.15440391375	9604.87953081718	3600.21466543835	6978.96268643252	10229.883149079	11094	7618	7744	10134	4635	6251	9773	3190	8343	9921	10229.9	10	NO	NO
ENST00000199447.8	ENSG00000086288.11	NME8	protein_coding	Protein coding	51805	-1.46236231055036	0.083576314590746	0.905030534967559	25.4865030353322	9.36598999343828	41.3372527515859	20.6285271638647	21.9361696820415	2.05508059635698	21.6215440169833	10.15734545108	9.20155694004048	0	30	9	42	24	21	2	22	9	11	0	41.3373	6	NO	NO
ENST00000199448.8	ENSG00000086289.11	EPDR1	protein_coding	Protein coding	31381	-0.548343796385936	0.659182877094316	0.99969440949391	228.528977216812	21.853976651356	155.506807970252	2582.00398334373	209.960481242397	118.167134290527	105.159327718964	1811.39327210926	102.89013669318	49.4944452329194	269	21	158	3004	201	115	107	1605	123	48	2582	10	NO	NO
ENST00000199706.12	ENSG00000086504.15	MRPL28	protein_coding	Protein coding	3144	-0.168492840010169	0.717414196870792	0.99969440949391	319.430838042831	439.160864136773	151.569926755815	201.987661812842	96.1013147975152	134.607779061382	217.198237625151	258.448012033035	298.632347963132	166.012618385417	376	422	154	235	92	131	221	229	357	161	439.161	10	NO	NO
ENST00000199708.2	ENSG00000086506.2	HBQ1	protein_coding	Protein coding	729	-0.763616774779432	0.611272882050098	0.99969440949391	47.5748056659535	16.6506488772236	29.5266091082756	5.15713179096617	9.40121557801779	0	0	0	18.403113880081	45.3699081301761	56	16	30	6	9	0	0	0	22	44	47.5748	5	NO	NO
ENST00000199814.8	ENSG00000086589.11	RBM22	protein_coding	Protein coding	10314	0.473067725676863	0.161377122476341	0.99969440949391	864.842002998941	707.652577282003	792.297344405396	463.282339221794	658.085090461245	1062.47666831656	1454.54023386979	564.296969504443	649.128016861037	1108.46934636226	1018	680	805	539	630	1034	1480	500	776	1075	1454.54	10	NO	NO
ENST00000199936.8	ENSG00000086696.10	HSD17B2	protein_coding	Protein coding	63303	-0.752244923171279	0.465879404349298	0.99969440949391	15923.9670964756	7105.66440835517	8916.05173039563	687.617572128823	12330.2165203247	6289.57416515055	6671.22912669467	22.5718787801777	5259.10804382132	8451.17652352099	18744	6828	9059	800	11804	6121	6788	20	6287	8196	15924	10	NO	NO
ENST00000199940.10	ENSG00000078018.19	MAP2	protein_coding	Protein coding	306461	0.50960815498059	0.713956907414049	0.99969440949391	57.7694068800864	0	20.6686263757929	0	78.3434631501482	13.3580238763204	9.82797455317424	147.845806010164	36.8062277601619	15.4670141352873	68	0	21	0	75	13	10	131	44	15	147.846	7	NO	NO
ENST00000200135.7	ENSG00000086827.8	ZW10	protein_coding	Protein coding	40625	0.20921762303867	0.655403997091292	0.99969440949391	683.887831448082	621.277336231406	312.982056547722	385.925362357302	1065.47109884202	1043.98094294935	385.25660248443	515.767430127061	1101.67731727576	501.131257983309	805	597	318	449	1020	1016	392	457	1317	486	1101.68	10	NO	NO
ENST00000200181.7	ENSG00000132470.13	ITGB4	protein_coding	Protein coding	36383	0.216942268305035	0.802523877198272	0.99969440949391	6011.4165159337	10128.7978451261	7965.29491710916	6518.61458378124	2388.95333632519	4902.39476260958	2513.99589070197	440.151636213465	4555.6071904964	25957.7742561149	7076	9733	8093	7584	2287	4771	2558	390	5446	25174	25957.8	10	NO	NO
ENST00000200453.5	ENSG00000087074.7	PPP1R15A	protein_coding	Protein coding	3666	0.13383058782814	0.657647644568925	0.99969440949391	11918.3383694225	9261.92343795563	9050.88991199009	9109.21378677658	10049.899452901	9300.26723881353	10676.1287571132	5580.89702839894	15860.1381439243	12772.6602729203	14029	8900	9196	10598	9621	9051	10863	4945	18960	12387	15860.1	10	NO	NO
ENST00000200457.8	ENSG00000087077.13	TRIP6	protein_coding	Protein coding	6317	-0.00562553081633055	0.980861186506061	0.99969440949391	1965.85893412529	1225.90402358559	1299.17080076413	1380.39227604861	1568.9584220203	1097.41303845463	1274.6882995467	1871.20875087673	1724.03716849304	1444.61912023584	2314	1178	1320	1606	1502	1068	1297	1658	2061	1401	1965.86	10	NO	NO
ENST00000200557.10	ENSG00000073670.13	ADAM11	protein_coding	Protein coding	22816	0.026149771768718	0.973118526656577	0.99969440949391	53.5216563741977	15.6099833223971	10.8264233397011	22.3475710941867	47.0060778900889	59.5973372943525	32.432316025475	34.9864121092755	1.67301035273463	23.7160883407739	63	15	11	26	45	58	33	31	2	23	59.5973	9	NO	NO
ENST00000200639.8	ENSG00000005893.15	LAMP2	protein_coding	Protein coding	38481	-0.119727675098233	0.811646617424002	0.99969440949391	6696.15389748296	8446.04164297168	5038.22373417543	8009.88519333562	3696.76688117833	6823.89512020336	9831.90574299551	1381.39898134688	4951.27413891814	6359.00507815446	7882	8116	5119	9319	3539	6641	10004	1224	5919	6167	9831.91	10	NO	NO
ENST00000200652.3	ENSG00000197208.5	SLC22A4	protein_coding	Protein coding	49764	-0.228301771512669	0.499091003913027	0.99969440949391	209.838874990902	200.84845208151	233.260211955378	305.989819597326	138.92907465293	132.552698465025	257.492933293165	189.603781753493	114.601209162322	236.129749132053	247	193	237	356	133	129	262	168	137	229	305.99	10	NO	NO
ENST00000200676.7	ENSG00000087237.10	CETP	protein_coding	Protein coding	21996	0.422401791027761	0.617631695780949	0.99969440949391	301.590285918098	459.974175233302	342.508665655997	45.5546641535345	158.776085317634	280.518501402728	786.237964253939	14.6717212071155	272.700687495745	399.048964690413	355	442	348	53	152	273	800	13	326	387	786.238	10	NO	NO
ENST00000201031.2	ENSG00000087510.6	TFAP2C	protein_coding	Protein coding	9982	-0.0807059560268654	0.922643687127507	0.99969440949391	5516.12880694708	6433.39445993727	5400.41680590361	5462.26208859834	2931.09010132421	4776.00730593363	7996.04009646256	58.6868848284621	4612.48954248938	6899.31943861383	6493	6182	5487	6355	2806	4648	8136	52	5514	6691	7996.04	10	NO	NO
ENST00000201586.6	ENSG00000088002.11	SULT2B1	protein_coding	Protein coding	47351	0.392235147507211	0.720452255782096	0.99969440949391	391.642596642939	564.04073071595	519.668320305651	183.93770054446	157.731505808965	383.272531220577	723.338927113624	0	255.134078792031	1022.88520148033	461	542	528	214	151	373	736	0	305	992	1022.89	9	NO	NO
ENST00000201647.10	ENSG00000131037.14	EPS8L1	protein_coding	Protein coding	12022	-1.03530173674704	0.0952227944300327	0.930363663243606	260.811881061567	989.672942639978	896.62469658797	254.418501687664	275.768990288522	315.454871540797	337.099527173876	56.4296969504443	261.82612020297	335.118639597892	307	951	911	296	264	307	343	50	313	325	989.673	10	NO	NO
ENST00000201961.6	ENSG00000197183.14	NOL4L	protein_coding	Protein coding	99292	0.865761311278908	0.223734459004182	0.99969440949391	3.39820040471097	5.20332777413238	8.85798273248269	6.0166537561272	2.08915901733729	10.2754029817849	0.982797455317424	16.9289090851333	8.36505176367316	10.3113427568582	4	5	9	7	2	10	1	15	10	10	16.9289	3	NO	NO
ENST00000201979.2	ENSG00000088320.3	REM1	protein_coding	Protein coding	9613	-0.14251713006767	0.754789060357349	0.99969440949391	143.573967099038	93.6598999343828	95.4693694500912	127.209250843832	320.685909161273	72.9553611706729	140.540036110392	121.88814541296	181.521623271708	189.728706726191	169	90	97	148	307	71	143	108	217	184	320.686	10	NO	NO
ENST00000202017.5	ENSG00000088356.5	PDRG1	protein_coding	Protein coding	7751	0.0908055059633448	0.735308540187314	0.99969440949391	896.275356742517	505.763459645667	589.547961861904	493.36560800243	420.965541993463	493.219343125676	673.216256892435	723.428714904696	537.036323227817	669.206144920098	1055	486	599	574	403	480	685	641	642	649	896.275	10	NO	NO
ENST00000202556.13	ENSG00000088808.16	PPP1R13B	protein_coding	Protein coding	113839	0.142660128790548	0.804010712559587	0.99969440949391	1136.69803537582	670.18861730825	1262.75464953059	407.413411486327	1057.11446277267	489.109181932962	914.984430900521	405.16522410419	728.596008615932	2467.50432171617	1338	644	1283	474	1012	476	931	359	871	2393	2467.5	10	NO	NO
ENST00000202677.11	ENSG00000188559.13	RALGAPA2	protein_coding	Protein coding	319722	-0.573103372989769	0.14822959215219	0.999594199581499	9777.47211445463	7307.55352599151	7720.22406151047	3998.4961819291	7513.66040585355	5050.36056554729	6973.93074293244	1971.65361144852	4362.37449475555	6052.75819827577	11509	7022	7844	4652	7193	4915	7096	1747	5215	5870	9777.47	10	NO	NO
ENST00000202816.5	ENSG00000089048.14	ESF1	protein_coding	Protein coding	70565	-0.255355291443755	0.518533548486814	0.99969440949391	3300.50214307553	1435.07780010571	1472.39357419935	1129.41186222159	1738.18030242462	1566.9989547222	1156.75260490861	2464.84916279541	1384.41606688791	1031.13427568582	3885	1379	1496	1314	1664	1525	1177	2184	1655	1000	3300.5	10	NO	NO
ENST00000202831.7	ENSG00000089060.11	SLC8B1	protein_coding	Protein coding	36354	-0.655355647086005	0.675893782662379	0.99969440949391	394.191246946472	30.1793010899678	24.6055075902297	2.57856589548308	900.42753647237	3.08262089453548	426.534095607762	0	116.274219515057	312.433685532804	464	29	25	3	862	3	434	0	139	303	900.428	7	NO	NO
ENST00000202834.11	ENSG00000089063.14	TMEM230	protein_coding	Protein coding	13264	-0.201006972387766	0.544579255449599	0.99969440949391	3009.95600847274	2100.06308963983	1589.51579032884	3362.44992770994	1559.55720644228	1284.42537272311	2504.1679161488	2507.73573247774	1956.58560752315	1858.10396478585	3543	2018	1615	3912	1493	1250	2548	2222	2339	1802	3362.45	10	NO	NO
ENST00000202917.9	ENSG00000089127.12	OAS1	protein_coding	Protein coding	13127	-0.805472840939888	0.399579272526446	0.99969440949391	1122.2556836558	268.491713145231	498.999693929858	671.286654790763	28.2036467340534	638.102525168843	60.9334422296803	27.0862545362133	258.480099497501	497.006720880566	1321	258	507	781	27	621	62	24	309	482	1122.26	10	NO	NO
ENST00000202967.4	ENSG00000089163.4	SIRT4	protein_coding	Protein coding	10929	0.680232647955289	0.108200557032254	0.95349365902144	58.6189569812642	20.8133110965295	41.3372527515859	21.4880491290257	27.1590672253847	53.4320955052816	37.3463033020621	86.9017333036842	53.5363312875082	41.2453710274328	69	20	42	25	26	52	38	77	64	40	86.9017	10	NO	NO
ENST00000203001.6	ENSG00000089195.14	TRMT6	protein_coding	Protein coding	12704	-0.464683101155199	0.110606329778594	0.957280184406469	223.431676609746	147.77450878536	200.780941936274	252.699457757342	128.483279566243	87.3409253451718	155.281997940153	136.559866620075	148.061416217015	163.950349834046	263	142	204	294	123	85	158	121	177	159	252.699	10	NO	NO
ENST00000203166.9	ENSG00000249115.8	HAUS5	protein_coding	Protein coding	12580	0.129339475771185	0.761676971020786	0.99969440949391	212.387525294435	97.8225621536887	225.386449526504	253.558979722503	105.502530375533	119.194674588705	185.748719054993	320.520678678524	225.019892442808	128.891784460728	250	94	229	295	101	116	189	284	269	125	320.521	10	NO	NO
ENST00000203407.5	ENSG00000010256.10	UQCRC1	protein_coding	Protein coding	11035	0.355529876774505	0.234730305228806	0.99969440949391	2780.57748115475	3590.29616415134	3340.44371044958	1939.94107536844	2248.97968216359	2643.86118721326	5506.61414214353	2953.53033838625	3535.90738050464	3143.92840656607	3273	3450	3394	2257	2153	2573	5603	2617	4227	3049	5506.61	10	NO	NO
ENST00000203556.8	ENSG00000089639.10	GMIP	protein_coding	Protein coding	14192	-1.64158229409035	0.0115132062020492	0.439099323788814	943.000612307293	528.65810185185	709.622838902225	3147.56943641969	456.481245288197	189.067414864842	356.755476280225	327.292242312577	761.219710494258	219.63160072108	1110	508	721	3662	437	184	363	290	910	213	3147.57	10	NO	NO
ENST00000203630.9	ENSG00000089693.10	MLF2	protein_coding	Protein coding	5560	0.366253175865253	0.55296825592908	0.99969440949391	5166.11416526185	1079.17018035505	3857.15936984441	984.152650109377	2111.09518701933	3326.14794520378	5456.49147192234	5161.06008308763	1812.70671718797	1255.92154778533	6081	1037	3919	1145	2021	3237	5552	4573	2167	1218	5456.49	10	NO	NO
ENST00000203664.9	ENSG00000089723.9	OTUB2	protein_coding	Protein coding	22602	0.662079880827581	0.423757655072783	0.99969440949391	811.320346624743	424.591546369202	588.563741558294	891.324277871986	179.667675491007	310.317170049905	2879.59654408005	103.830642388817	348.822658545171	939.363325149783	955	408	598	1037	172	302	2930	92	417	911	2879.6	10	NO	NO
ENST00000204005.13	ENSG00000090006.17	LTBP4	protein_coding	Protein coding	36653	-0.322919766753081	0.807416759573202	0.99969440949391	92.6009610283738	121.757869914698	265.739481974481	20.6285271638647	122.215802514231	137.690399955918	13.7591643744439	344.22115139771	2.50951552910195	0	109	117	270	24	117	134	14	305	3	0	344.221	8	NO	NO
ENST00000204517.10	ENSG00000090447.11	TFAP4	protein_coding	Protein coding	15890	-0.582647005722988	0.4452681146095	0.99969440949391	609.127422544441	99.9038932633416	80.7060648959534	72.1998450735264	307.106375548581	71.9278208724944	114.004504816821	273.11973324015	275.210203024847	46.401042405862	717	96	82	84	294	70	116	242	329	45	609.127	10	NO	NO
ENST00000204549.8	ENSG00000090470.14	PDCD7	protein_coding	Protein coding	16458	0.0720773554356557	0.391092989571471	0.99969440949391	2533.35840171203	2439.32006051326	2346.3812038043	2211.55001635933	2327.32314531374	2413.69216042128	2659.44991408895	2351.98976889452	2476.05532204726	2563.39980935495	2982	2344	2384	2573	2228	2349	2706	2084	2960	2486	2659.45	10	NO	NO
ENST00000204566.6	ENSG00000090487.10	SPG21	protein_coding	Protein coding	26916	-0.32718781054154	0.421306435304766	0.99969440949391	560.703066777309	439.160864136773	264.755261670872	280.204160642495	248.609923063137	279.49096110455	414.740526143953	180.575030241422	158.099478333423	396.986696139041	660	422	269	326	238	272	422	160	189	385	560.703	10	NO	NO
ENST00000204604.5	ENSG00000090539.15	CHRD	protein_coding	Protein coding	9757	-0.167905649501056	0.890355218951409	0.99969440949391	15.2919018211993	26.0166388706619	100.390470968137	422.025284894065	20.8915901733729	118.167134290527	0	117.373769656924	202.43425268089	82.4907420548657	18	25	102	491	20	115	0	104	242	80	422.025	9	NO	NO
ENST00000204615.11	ENSG00000090534.17	THPO	protein_coding	Protein coding	6210	-0.642114715144066	0.545238788612829	0.99969440949391	15.2919018211993	13.5286522127442	17.7159654649654	124.630684948349	22.9807491907101	7.19278208724944	0	49.658133316391	46.0077847002024	21.6538197894022	18	13	18	145	22	7	0	44	55	21	124.631	8	NO	NO
ENST00000204637.6	ENSG00000090554.12	FLT3LG	protein_coding	Protein coding	11996	-0.239532467022625	0.837682583787221	0.99969440949391	80.7072596118854	2.08133110965295	33.4634903227124	42.1165762928904	2.08915901733729	0	39.311898212697	49.658133316391	14.2205879982444	32.9962968219463	95	2	34	49	2	0	40	44	17	32	80.7073	7	NO	NO
ENST00000204679.8	ENSG00000090581.9	GNPTG	protein_coding	Protein coding	12191	-0.494068820125182	0.250881985361293	0.99969440949391	2384.68713400592	1636.96691774205	1515.69926755815	2347.35448685477	663.307988004588	1236.13097870873	1678.61805368216	572.197127077505	1252.24824902187	1330.16321563471	2807	1573	1540	2731	635	1203	1708	507	1497	1290	2384.69	10	NO	NO
ENST00000204801.12	ENSG00000090659.17	CD209	protein_coding	Protein coding	4473	3.00583595817588	0.209691110346545	0.99969440949391	12.7432515176661	0	0	0	0	14.3855641744989	60.9334422296803	0	27.6046708201214	0	15	0	0	0	0	14	62	0	33	0	60.9334	4	NO	NO
ENST00000204961.4	ENSG00000090776.5	EFNB1	protein_coding	Protein coding	13151	-0.319966012130291	0.454997508380761	0.99969440949391	6710.59624920298	6533.29835320061	5926.97466833453	10959.7645777683	4333.9603814662	6531.04613522249	5642.24019097733	1804.62170847521	6600.86234671449	7030.27349162593	7899	6278	6022	12751	4149	6356	5741	1599	7891	6818	10959.8	10	NO	NO
ENST00000205061.9	ENSG00000090863.11	GLG1	protein_coding	Protein coding	159688	0.0894807600162401	0.49290022561875	0.99969440949391	13140.8409650173	15707.8058845508	16298.6882277682	15021.8653851193	12870.2641263064	14007.4293447692	15996.9941802017	17402.918539517	15885.2332992153	14420.4128454662	15468	15094	16560	17477	12321	13632	16277	15420	18990	13985	17402.9	10	NO	NO
ENST00000205135.8	ENSG00000090924.14	PLEKHG2	protein_coding	Protein coding	10547	-1.33653652345409	0.552012807350792	0.99969440949391	0	1189.48072916666	0	0	90.8784172541719	105.836650712385	0	206.532690838626	98.7076108113433	95.8954876387814	0	1143	0	0	87	103	0	183	118	93	1189.48	6	NO	NO
ENST00000205194.4	ENSG00000090971.4	NAT14	protein_coding	Protein coding	2565	0.127305706047321	0.740445718965053	0.99969440949391	229.37852731799	195.645124307377	238.181313473423	171.904393032206	293.526841935889	92.4786268360643	244.716566374039	230.233163557813	284.411759964887	380.488547728068	270	188	242	200	281	90	249	204	340	369	380.489	10	NO	NO
ENST00000205214.10	ENSG00000157426.13	AASDH	protein_coding	Protein coding	49211	-0.608541299447084	0.0250846389533994	0.626997000106016	237.874028329768	320.524990886554	194.875620114619	362.718269297954	189.068891069024	142.82810144681	189.679908876263	139.945648437102	196.578716446319	186.635303899134	280	308	198	422	181	139	193	124	235	181	362.718	10	NO	NO
ENST00000205386.8	ENSG00000091128.12	LAMB4	protein_coding	Protein coding	106808	0.044378982287897	0.980747918613333	0.99969440949391	1502.85412898342	109.26988325678	2245.00651253256	66.1831913173992	44.9169188727517	3278.88109148757	0	0	679.242203210261	134.047455839157	1769	105	2281	77	43	3191	0	0	812	130	3278.88	8	NO	NO
ENST00000205402.9	ENSG00000091140.13	DLD	protein_coding	Protein coding	30234	-0.414742120113544	0.156285037747043	0.99969440949391	4341.20101701826	2665.1444859106	2645.5841761015	2386.89249725218	2930.04552181554	1369.71121747193	2969.03111251394	2490.80682339261	2514.53456016015	1884.91345595368	5110	2561	2688	2777	2805	1333	3021	2207	3006	1828	4341.2	10	NO	NO
ENST00000205557.11	ENSG00000091262.15	ABCC6	protein_coding	Protein coding	74537	1.84880554435055	0.135747449759578	0.990015308638732	10.1946012141329	0	13.7790842505286	19.7690051987037	8.35663606934915	25.6885074544623	43.2430880339666	111.73079996188	7.52854658730584	0	12	0	14	23	8	25	44	99	9	0	111.731	6	NO	NO
ENST00000205636.3	ENSG00000091317.7	CMTM6	protein_coding	Protein coding	22097	-0.54821103767888	0.0600584463389825	0.835890533512966	10568.4032586511	6851.74201297751	5443.72249926242	8373.46298459874	5271.99278025064	5600.09462507278	5483.02700321591	3130.71958681065	5188.84160900646	5565.03168587638	12440	6584	5531	9742	5047	5450	5579	2774	6203	5397	10568.4	10	NO	NO
ENST00000205890.9	ENSG00000091536.16	MYO15A	protein_coding	Protein coding	71097	0.517794507035755	0.423336715094906	0.99969440949391	115.538813760173	105.107221037474	45.2741339660226	15.4713953728985	82.5217811848228	52.4045552071031	99.2625429870598	102.702048449809	225.856397619175	40.214236751747	136	101	46	18	79	51	101	91	270	39	225.856	10	NO	NO
ENST00000206020.7	ENSG00000091640.7	SPAG7	protein_coding	Protein coding	8645	0.233357792619937	0.601467260743619	0.99969440949391	1569.96858697647	584.854041812479	790.328903798178	661.831913173992	660.174249478583	761.407360950262	1068.30083393004	433.380072579412	1097.49479139392	1656.00164675143	1848	562	803	770	632	741	1087	384	1312	1606	1656	10	NO	NO
ENST00000206380.7	ENSG00000091947.9	TMEM101	protein_coding	Protein coding	3787	0.549921172206785	0.416038724892645	0.99969440949391	799.426645208255	658.741296205159	823.79239412089	953.20985936358	35.5157032947339	1008.0170325131	1221.61723695956	536.082121029221	878.330435185682	1144.55904601126	941	633	837	1109	34	981	1243	475	1050	1110	1221.62	10	NO	NO
ENST00000206423.7	ENSG00000091986.15	CCDC80	protein_coding	Protein coding	44476	-0.0877954643006826	0.890720457320143	0.99969440949391	4071.89363494491	2151.05570182632	1872.97123776828	3496.53535427506	2668.90064464838	1460.13476371164	1068.30083393004	7649.60971860223	2414.99044417244	826.969689100029	4793	2067	1903	4068	2555	1421	1087	6778	2887	802	7649.61	10	NO	NO
ENST00000206451.10	ENSG00000092010.14	PSME1	protein_coding	Protein coding	2810	-0.146754944445101	0.641600087978432	0.99969440949391	2489.18179645078	1302.91327464275	1622.97928065155	1344.29235351185	959.968568466483	1278.26013093404	1560.68235904407	969.462193608633	1453.00949135003	1711.68289763846	2930	1252	1649	1564	919	1244	1588	859	1737	1660	2489.18	10	NO	NO
ENST00000206474.11	ENSG00000092036.18	HAUS4	protein_coding	Protein coding	10927	-0.272538220872948	0.740656598178074	0.99969440949391	434.120101701826	128.001863243656	105.311572486183	47.2737080838566	6.26747705201186	119.194674588705	127.763669191265	90.2875151207109	92.8520745767721	167.043752661103	511	123	107	55	6	116	130	80	111	162	434.12	9	NO	NO
ENST00000206513.5	ENSG00000092067.5	CEBPE	protein_coding	Protein coding	2313	-1.05276085940188	0.391026832140184	0.99969440949391	50.9730060706645	4.1626622193059	14.7633045541378	0	12.5349541040237	9.24786268360643	19.6559491063485	0	6.69204141093853	4.12453710274328	60	4	15	0	12	9	20	0	8	4	50.973	4	NO	NO
ENST00000206542.8	ENSG00000092094.10	OSGEP	protein_coding	Protein coding	8438	-0.463058988766459	0.364061276163098	0.99969440949391	638.861676085662	73.8872543926798	368.098393549836	238.947106314766	259.055718149824	200.370358144806	201.473478340072	250.547854459973	205.78027338636	287.686462916344	752	71	374	278	248	195	205	222	246	279	638.862	10	NO	NO
ENST00000206544.8	ENSG00000092096.16	SLC22A17	protein_coding	Protein coding	6234	-1.13741260610914	0.141217126622589	0.995245190936511	33.9820040471097	50.9926121864973	0.984220303609188	42.9760982580514	30.2928057513907	7.19278208724944	14.7419618297614	9.02875151207109	12.5475776455097	28.871759719203	40	49	1	50	29	7	15	8	15	28	50.9926	7	NO	NO
ENST00000206595.10	ENSG00000092140.14	G2E3	protein_coding	Protein coding	60941	-0.618374835897747	0.0283839718694594	0.659380264883136	1087.42412950751	629.602660670018	552.147590324754	617.136770985618	584.96452485444	540.486196841887	357.738273735542	362.278654421852	565.477499224306	435.138664339416	1280	605	561	718	560	526	364	321	676	422	1087.42	10	NO	NO
ENST00000206765.10	ENSG00000092295.11	TGM1	protein_coding	Protein coding	14097	0.60263241003675	0.178739971948761	0.99969440949391	188.600122461459	157.140498778798	85.6271664139993	171.904393032206	76.254304132811	157.213665621309	95.3313531657901	214.432848411688	368.062277601619	196.946646655992	222	151	87	200	73	153	97	190	440	191	368.062	10	NO	NO
ENST00000207457.7	ENSG00000092850.11	TEKT2	protein_coding	Protein coding	4201	-1.50815991844984	0.481596260298212	0.99969440949391	0	5.20332777413238	34.4477106263216	0	52.2289754334322	0	0	18.0575030241422	14.2205879982444	0	0	5	35	0	50	0	0	16	17	0	52.229	4	NO	NO
ENST00000207549.8	ENSG00000092929.11	UNC13D	protein_coding	Protein coding	17493	-0.0348043375845637	0.958232243307594	0.99969440949391	6275.62659739998	6222.1393523075	5321.67918161488	7594.73608416285	2782.75981109327	6668.73653517841	8274.17177631739	365.664436238879	5392.11236686372	6824.04663648876	7387	5979	5407	8836	2664	6490	8419	324	6446	6618	8274.17	10	NO	NO
ENST00000207636.9	ENSG00000093010.13	COMT	nonsense_mediated_decay	Protein coding	18038	0.00819592417028527	0.98190933000017	0.99969440949391	103.645112343684	96.7818965988622	88.5798273248269	189.094832335426	153.553187774291	102.754029817849	85.5033786126159	109.473612083862	130.494807513301	207.25798941285	122	93	90	220	147	100	87	97	156	201	207.258	10	NO	NO
ENST00000207870.7	ENSG00000093217.9	XYLB	protein_coding	Protein coding	68198	0.17247247094735	0.602581805067943	0.99969440949391	203.04247418148	244.556405384222	196.844060721838	265.592287234758	184.89057303435	218.866083512019	221.12942744642	442.408824091483	194.905706093585	157.763544179931	239	235	200	309	177	213	225	392	233	153	442.409	10	NO	NO
ENST00000209668.2	ENSG00000187758.7	ADH1A	protein_coding	Protein coding	14662	-1.88953912214378	0.0377251159172664	0.732930154139119	30.5838036423987	15.6099833223971	24.6055075902297	8.59521965161028	24.0253286993788	0	9.82797455317424	7.9001575730622	10.0380621164078	0	36	15	25	10	23	0	10	7	12	0	30.5838	5	NO	NO
ENST00000209718.7	ENSG00000108244.16	KRT23	protein_coding	Protein coding	14725	0.300405581163693	0.786819938064578	0.99969440949391	1799.34711429446	5821.4831136993	5001.80758294189	1847.11270313105	1323.48223748317	668.928734114198	14533.6087692341	37.2435999872932	3585.26118591032	623.836236789922	2118	5594	5082	2149	1267	651	14788	33	4286	605	14533.6	10	NO	NO
ENST00000209728.8	ENSG00000094804.9	CDC6	protein_coding	Protein coding	17025	0.357504531706291	0.48234415579475	0.99969440949391	847.851000975386	380.88359306649	474.394186339629	230.351886663156	321.730488669942	642.212686361557	558.228954620297	182.832218119439	550.420406049694	955.861473560756	998	366	482	268	308	625	568	162	658	927	955.861	10	NO	NO
ENST00000209873.8	ENSG00000094914.12	AAAS	protein_coding	Protein coding	14176	0.10474654057146	0.821547901224815	0.99969440949391	251.466829948611	496.397469652229	204.717823150711	215.740013255418	369.7811460687	208.590680530234	545.45258770117	306.977551410417	138.023354100607	454.730215577447	296	477	208	251	354	203	555	272	165	441	545.453	10	NO	NO
ENST00000209875.8	ENSG00000094916.15	CBX5	protein_coding	Protein coding	49163	0.0485014800550779	0.781697535057991	0.99969440949391	18183.7703656084	14214.4508133748	13656.0567125775	10898.7385182418	13512.6805241376	15126.4207294856	13990.1217764435	15566.6962007496	12796.0196828908	15396.8970045407	21404	13659	13875	12680	12936	14721	14235	13793	15297	14932	18183.8	10	NO	NO
ENST00000209884.4	ENSG00000076321.10	KLHL20	protein_coding	Protein coding	71719	-0.151793588984746	0.48230227247798	0.99969440949391	2059.30944525485	1392.41051235782	1491.09375996792	1257.48063503058	1620.14281794507	1300.86601749397	1357.24328579336	1828.32218119439	1423.73181017717	1130.12316615166	2424	1338	1515	1463	1551	1266	1381	1620	1702	1096	2059.31	10	NO	NO
ENST00000209929.9	ENSG00000094963.13	FMO2	protein_coding	Protein coding	26023	-0.39698335537869	0.562158455904184	0.99969440949391	33.1324539459319	4.1626622193059	36.41615123354	8.59521965161028	18.8024311560356	19.5232656653913	15.7247592850788	5.64296969504443	9.20155694004048	26.8094911678314	39	4	37	10	18	19	16	5	11	26	36.4162	6	NO	NO
ENST00000210060.11	ENSG00000095059.15	DHPS	protein_coding	Protein coding	6182	-0.355785077247493	0.435638617913204	0.99969440949391	579.39316900322	340.297636428257	436.00959449887	304.270775667004	354.11245343867	439.787247620394	327.271552620702	81.2587636086398	294.449822081295	431.014127236673	682	327	443	354	339	428	333	72	352	418	579.393	10	NO	NO
ENST00000210227.4	ENSG00000119314.15	PTBP3	protein_coding	Protein coding	70525	0.0420905615065338	0.940958307101209	0.99969440949391	17.8405521247326	9.36598999343828	40.3530324479767	37.8189664670852	19.8470106647042	9.24786268360643	18.6731516510311	21.4432848411688	44.3347743474678	35.0585653733179	21	9	41	44	19	9	19	19	53	34	44.3348	8	NO	NO
ENST00000210313.7	ENSG00000095261.13	PSMD5	protein_coding	Protein coding	26932	-0.328329791506575	0.172437884960867	0.99969440949391	2804.36488398772	1743.11480433435	1831.6339850167	2421.27337585862	1459.27757361009	1714.9647576599	1908.59265822644	1744.80622970774	1414.53025323713	1389.96900362449	3301	1675	1861	2817	1397	1669	1942	1546	1691	1348	2804.36	10	NO	NO
ENST00000210444.5	ENSG00000095380.10	NANS	protein_coding	Protein coding	26337	0.1654893372658	0.723439792400254	0.99969440949391	1040.69887394273	592.138700696265	984.220303609188	1587.53706965242	424.099280519469	800.453892281045	772.478799879495	1145.52284809402	610.648778748141	1863.25963616428	1225	569	1000	1847	406	779	786	1015	730	1807	1863.26	10	NO	NO
ENST00000210633.3	ENSG00000095539.15	SEMA4G	protein_coding	Protein coding	12781	-0.137645165856499	0.862465350641587	0.99969440949391	133.379365884905	121.757869914698	93.5009288428729	72.1998450735264	53.2735549421008	25.6885074544623	97.296948076425	3.38578181702666	181.521623271708	122.704978806613	157	117	95	84	51	25	99	3	217	119	181.522	9	NO	NO
ENST00000211122.3	ENSG00000174156.14	GSTA3	protein_coding	Protein coding	13047	0.227724656371528	0.848207166478115	0.99969440949391	909.018608260183	353.826288641002	567.895115182501	354.123049646344	183.845993525681	123.304835781419	1389.67560181884	0	218.327851031869	1042.47675271837	1070	340	577	412	176	120	1414	0	261	1011	1389.68	9	NO	NO
ENST00000211287.8	ENSG00000156711.16	MAPK13	protein_coding	Protein coding	9745	0.117916889499493	0.84890520395193	0.99969440949391	937.053761599049	1300.83194353309	623.011452184616	587.913024170143	416.787223958789	595.973372943525	1591.14908015891	126.402521168995	703.500853324913	1177.55534283321	1103	1250	633	684	399	580	1619	112	841	1142	1591.15	10	NO	NO
ENST00000211314.4	ENSG00000096092.5	TMEM14A	protein_coding	Protein coding	15480	-0.380195038696757	0.361436783993338	0.99969440949391	603.180571836196	464.136837452608	400.577663568939	1039.16205587968	340.532919825978	374.024668536971	279.114477310148	721.171527026678	349.659163721538	465.041558334305	710	446	407	1209	326	364	284	639	418	451	1039.16	10	NO	NO
ENST00000211379.9	ENSG00000204463.12	BAG6	protein_coding	Protein coding	13678	-0.28312137785158	0.70789560501972	0.99969440949391	937.903311700227	1224.86335803076	1496.99908178957	482.191822455337	1192.90979889959	142.82810144681	1315.96579267003	1675.9619994282	1149.35811232869	100.020024741525	1104	1177	1521	561	1142	139	1339	1485	1374	97	1675.96	10	NO	NO
ENST00000211413.9	ENSG00000204314.10	PRRT1	protein_coding	Protein coding	3594	0.757180101504233	0.59331652644716	0.99969440949391	4.24775050588871	0	0	0.859521965161028	48.0506573987576	26.7160477526408	10.8107720084917	13.5431272681066	2.50951552910195	36.0896996490037	5	0	0	1	46	26	11	12	3	35	48.0507	5	NO	NO
ENST00000211936.10	ENSG00000096654.15	ZNF184	protein_coding	Protein coding	22376	0.554002942001831	0.317619257249551	0.99969440949391	214.936175597969	423.550880814375	105.311572486183	138.383036390926	476.328255952901	380.189910326042	266.338110391022	795.658727001264	326.237018783253	225.818406375195	253	407	107	161	456	370	271	705	390	219	795.659	10	NO	NO
ENST00000211998.9	ENSG00000035403.17	VCL	protein_coding	Protein coding	122047	0.922483099460002	0.296487439287817	0.99969440949391	4130.51259192618	7158.73835165132	3524.4929072245	4575.23542055215	8075.64418151728	3281.9637123821	850.119798849572	38602.4270898599	6697.06044199673	2624.23673162041	4862	6879	3581	5323	7731	3194	865	34204	8006	2545	38602.4	10	NO	NO
ENST00000212015.10	ENSG00000096717.11	SIRT1	protein_coding	Protein coding	33722	0.433922747288968	0.348138556208535	0.99969440949391	1925.08052926876	2067.80245744021	725.370363759971	923.986112548105	1234.69297924634	3157.63133630251	2343.97193093206	894.974993634046	1657.95325956002	1235.29886227161	2266	1987	737	1075	1182	3073	2385	793	1982	1198	3157.63	10	NO	NO
ENST00000212355.8	ENSG00000069702.10	TGFBR3	protein_coding	Protein coding	205935	-0.586736753287775	0.4264509033754	0.99969440949391	19002.7366631437	19484.3811830161	19209.0276655405	13771.26092581	20430.93061005	20182.9465368219	18908.0402428519	418.708351372297	14108.4963046112	7571.61898636098	22368	18723	19517	16022	19559	19642	19239	371	16866	7343	20430.9	10	NO	NO
ENST00000214869.6	ENSG00000099203.6	TMED1	protein_coding	Protein coding	3853	-0.124804989259036	0.736702085505146	0.99969440949391	1437.43877119274	640.009316218282	1127.91646793613	1162.07369689771	804.326221674855	952.529856411462	1348.39810869551	429.994290762386	1061.52506881012	950.705802182327	1692	615	1146	1352	770	927	1372	381	1269	922	1437.44	10	NO	NO
ENST00000215057.6	ENSG00000099326.8	MZF1	protein_coding	Protein coding	11643	0.75867171649175	0.0114348703871271	0.437412426096723	153.768568313171	254.963060932486	140.743503416114	263.013721339275	134.750756618255	287.711283489978	299.753223871814	370.178811994915	400.685979479944	244.37882333754	181	245	143	306	129	280	305	328	479	237	400.686	10	NO	NO
ENST00000215061.8	ENSG00000099330.8	OCEL1	protein_coding	Protein coding	3016	0.477321363285709	0.312091908527852	0.99969440949391	24.6369529341545	60.3586021799356	76.7691836815167	72.1998450735264	33.4265442773966	128.442537272311	58.9678473190454	67.7156363405332	35.9697225837946	81.4596077791799	29	58	78	84	32	125	60	60	43	79	128.443	10	NO	NO
ENST00000215071.8	ENSG00000099341.11	PSMD8	protein_coding	Protein coding	9289	0.489493612978728	0.266395630468107	0.99969440949391	1106.11423173342	1422.58981344779	1316.88676622909	1876.33644994652	1018.46502095193	1170.3683996253	3684.50765998502	1253.86786623887	955.288911411475	2399.44945952091	1302	1367	1338	2183	975	1139	3749	1111	1142	2327	3684.51	10	NO	NO
ENST00000215095.10	ENSG00000099365.10	STX1B	protein_coding	Protein coding	21406	-0.153492721986402	0.778782165133217	0.99969440949391	447.71290332067	400.656238608193	331.682242316296	465.001383152116	190.113470577693	222.976244704733	856.999381036794	186.217999936466	184.867643977177	199.008915207363	527	385	337	541	182	217	872	165	221	193	856.999	10	NO	NO
ENST00000215115.4	ENSG00000099385.11	BCL7C	protein_coding	Protein coding	7166	-0.0747271901415733	0.866033154077789	0.99969440949391	1172.37913962528	381.924258621316	830.681936246155	673.865220686246	467.971619883552	348.336161082509	551.349372433075	1189.53801171537	587.226633809856	673.330682022841	1380	367	844	784	448	339	561	1054	702	653	1189.54	10	NO	NO
ENST00000215368.3	ENSG00000099617.3	EFNA2	protein_coding	Protein coding	14084	0.380417233062749	0.856874514945019	0.99969440949391	20.3892024282658	0	15.747524857747	0	8.35663606934915	36.9914507344257	0	0	20.9126294091829	0	24	0	16	0	8	36	0	0	25	0	36.9915	4	NO	NO
ENST00000215375.6	ENSG00000099624.7	ATP5D	protein_coding	Protein coding	3077	-0.865332462899845	0.42079077037524	0.99969440949391	183.502821854392	112.391879921259	41.3372527515859	101.423591889001	2.08915901733729	8.22032238542793	162.161580127375	19.1860969631511	5.0190310582039	47.4321766815478	216	108	42	118	2	8	165	17	6	46	183.503	7	NO	NO
ENST00000215473.7	ENSG00000099715.14	PCDH11Y	protein_coding	Protein coding	45350	-1.00637998383755	0.727310134460409	0.99969440949391	0	963.656303769316	0	604.243941508203	0	612.414017714381	168.058364859279	0	0	0	0	926	0	703	0	596	171	0	0	0	963.656	4	NO	NO
ENST00000215530.6	ENSG00000070388.11	FGF22	protein_coding	Protein coding	4477	1.23516960089531	0.253936321648814	0.99969440949391	13.5928016188439	36.4232944189266	23.6212872866205	27.5047028851529	14.624113121361	13.3580238763204	56.0194549530932	0	13.3840828218771	189.728706726191	16	35	24	32	14	13	57	0	16	184	189.729	9	NO	NO
ENST00000215555.6	ENSG00000099785.10	MARCH2	protein_coding	Protein coding	25709	0.244108442805698	0.649204571187232	0.99969440949391	433.270551600648	150.896505449839	271.644803796136	391.942016113429	157.731505808965	199.342817846627	117.935694638091	659.098860381189	366.389267248884	322.745028289662	510	145	276	456	151	194	120	584	438	313	659.099	10	NO	NO
ENST00000215565.2	ENSG00000099795.6	NDUFB7	protein_coding	Protein coding	5985	0.0107251718840415	0.978800294287922	0.99969440949391	2520.61515019436	1101.02415700641	1214.52785465374	1129.41186222159	706.135747860003	871.354172855361	1576.40711832915	1914.09532055907	1243.8831972582	1116.71842056774	2967	1058	1234	1314	676	848	1604	1696	1487	1083	2520.62	10	NO	NO
ENST00000215567.9	ENSG00000099797.13	TECR	protein_coding	Protein coding	36419	0.799196809562602	0.322970334812082	0.99969440949391	511.429160909	2044.90781523402	666.31714554342	1107.0642911274	205.782163207723	1059.39404742203	2325.29877928102	126.402521168995	1055.66953257555	3325.40803908677	602	1965	677	1288	197	1031	2366	112	1262	3225	3325.41	10	NO	NO
ENST00000215570.7	ENSG00000099800.7	TIMM13	protein_coding	Protein coding	2271	-0.0502905250342222	0.86863646851643	0.99969440949391	2519.76560009318	1204.05004693423	1606.24753549019	1603.00846502532	1025.77707751261	1121.04646531273	1911.54105059239	1539.40213280812	1453.00949135003	1662.18845240554	2966	1157	1632	1865	982	1091	1945	1364	1737	1612	2519.77	10	NO	NO
ENST00000215574.8	ENSG00000099804.8	CDC34	protein_coding	Protein coding	10381	-0.201102392076913	0.462521387213107	0.99969440949391	1250.53774893364	800.27181166156	946.819932072039	1387.2684517699	747.918928206749	763.462441546619	915.967228355839	645.555733113083	1020.53631516813	1119.8118233948	1472	769	962	1614	716	743	932	572	1220	1086	1387.27	10	NO	NO
ENST00000215582.7	ENSG00000099812.8	MISP	protein_coding	Protein coding	13193	-1.88726198777258	0.0281054643261238	0.65671928581494	176.70642104497	462.055506342955	252.944618027561	1437.9802477144	104.457950866864	214.755922319305	37.3463033020621	22.5718787801777	263.499130555705	119.611575979555	208	444	257	1673	100	209	38	20	315	116	1437.98	10	NO	NO
ENST00000215587.11	ENSG00000099817.11	POLR2E	nonsense_mediated_decay	Protein coding	7212	-0.615674412903153	0.731846098830546	0.99969440949391	21.2387525294435	35.3826288641002	0	31.802312710958	12.5349541040237	16.4406447708559	0	0	0	49.4944452329194	25	34	0	37	12	16	0	0	0	48	49.4944	6	NO	NO
ENST00000215631.8	ENSG00000099860.8	GADD45B	protein_coding	Protein coding	2133	-0.358815362198211	0.22722376656035	0.99969440949391	961.690714533203	459.974175233302	1094.45297761342	965.243166875835	1232.603820229	630.909743081594	801.962723539018	878.046084548913	735.288050026871	630.023042444037	1132	442	1112	1123	1180	614	816	778	879	611	1232.6	10	NO	NO
ENST00000215659.12	ENSG00000188130.13	MAPK12	protein_coding	Protein coding	8923	-0.786558644250031	0.308252325289899	0.99969440949391	354.262392191118	27.0573044254884	34.4477106263216	45.5546641535345	59.5410319941127	21.5783462617483	69.7786193275371	75.6157939135953	70.2664348148545	64.9614593682067	417	26	35	53	57	21	71	67	84	63	354.262	10	NO	NO
ENST00000215727.9	ENSG00000099937.10	SERPIND1	protein_coding	Protein coding	13842	-0.0648777032283602	0.963237461333329	0.99969440949391	118.937014164884	0	7.8737624288735	11.1737855470934	44.9169188727517	27.7435880508193	7.86237964253939	0	102.053631516813	37.1208339246896	140	0	8	13	43	27	8	0	122	36	118.937	6	NO	NO
ENST00000215730.11	ENSG00000099940.11	SNAP29	protein_coding	Protein coding	32236	-0.25849817397834	0.412725586557244	0.99969440949391	3772.00244922917	3112.63067448599	2459.56653871936	4540.85454194571	1713.11039421657	2369.5079275996	3537.08804168741	2498.70698096567	2486.92988934003	2147.85269625357	4440	2991	2499	5283	1640	2306	3599	2214	2973	2083	4540.85	10	NO	NO
ENST00000215739.12	ENSG00000099949.18	LZTR1	protein_coding	Protein coding	17026	-0.00205244532497134	0.991412847374334	0.999795079404561	1852.01922056748	1613.03160998104	1693.84314251141	1456.03020898278	1650.43562369646	1272.09488914497	1625.54699109502	2225.58724772552	1533.31398828129	1598.25812731302	2180	1550	1721	1694	1580	1238	1654	1972	1833	1550	2225.59	10	NO	NO
ENST00000215742.8	ENSG00000184436.11	THAP7	protein_coding	Protein coding	2315	0.414648103056543	0.586318855344601	0.99969440949391	17.8405521247326	26.0166388706619	4.92110151804594	44.6951421883735	13.5795336126924	45.2117731198536	21.6215440169833	31.6006302922488	2.50951552910195	42.2765053031187	21	25	5	52	13	44	22	28	3	41	45.2118	8	NO	NO
ENST00000215743.7	ENSG00000099953.9	MMP11	protein_coding	Protein coding	11498	0.154831880141367	0.844238469962711	0.99969440949391	2410.17363704125	6601.98227981916	5278.37348825607	7715.92868125055	1589.85001219367	2708.5962259985	11169.4930796825	352.121308970772	3653.01810519607	8386.21506415278	2837	6344	5363	8977	1522	2636	11365	312	4367	8133	11169.5	10	NO	NO
ENST00000215754.7	ENSG00000240972.1	MIF	protein_coding	Protein coding	1223	0.419854021771487	0.334087875771915	0.99969440949391	6979.90363127632	7185.79565607681	4535.28715903114	8128.49922452784	1994.10228204844	5835.40135335565	7175.40422127251	5359.6926163532	7980.25938254419	12209.6609583958	8216	6905	4608	9457	1909	5679	7301	4749	9540	11841	12209.7	10	NO	NO
ENST00000215770.5	ENSG00000099974.7	DDTL	protein_coding	Protein coding	5632	0.136579760205086	0.665170673003383	0.99969440949391	500.38500959369	323.646987551034	342.508665655997	308.568385492809	228.762912398433	228.113946195625	492.381525114029	402.908036226172	306.160894550438	444.418872820589	589	311	348	359	219	222	501	357	366	431	500.385	10	NO	NO
ENST00000215781.2	ENSG00000099985.3	OSM	protein_coding	Protein coding	4012	-0.848343658093972	0.143621637770338	0.996482000288979	126.582965075483	34.3419633092737	58.0689979129421	86.8117184812639	68.9422475721305	12.3304835781419	35.3807083914273	49.658133316391	87.8330435185682	22.6849540650881	149	33	59	101	66	12	36	44	105	22	126.583	10	NO	NO
ENST00000215790.11	ENSG00000099992.15	TBC1D10A	protein_coding	Protein coding	35057	-0.123924843037928	0.703593506339351	0.99969440949391	1553.82713505409	1152.01676919291	1173.19060190215	1735.37484766012	926.542024189087	691.534620674125	1420.14232293368	931.089999682331	1219.62454714355	1740.55465735767	1829	1107	1192	2019	887	673	1445	825	1458	1688	1740.55	10	NO	NO
ENST00000215793.12	ENSG00000099995.18	SF3A1	protein_coding	Protein coding	24960	0.0500903997238982	0.777461719522966	0.99969440949391	7390.23633014517	6112.86946905072	6736.98797820489	6067.3655520717	5331.53381224475	6190.93029652541	7589.16194996115	5005.31411950441	6623.44798647641	7347.86284853716	8699	5874	6845	7059	5104	6025	7722	4435	7918	7126	7589.16	10	NO	NO
ENST00000215794.7	ENSG00000184979.9	USP18	protein_coding	Protein coding	27499	0.127565422199048	0.863462372396706	0.99969440949391	338.970490369919	172.750482101195	241.133974384251	864.679096951994	185.935152543018	230.169026791982	67.8130244169022	239.261915069884	376.427329365292	1056.91263257797	399	166	245	1006	178	224	69	212	450	1025	1056.91	10	NO	NO
ENST00000215798.10	ENSG00000099999.14	RNF215	protein_coding	Protein coding	8143	-0.0770277277521794	0.696050378857911	0.99969440949391	262.510981263922	256.003726487313	291.32920986832	291.377946189589	197.425527138374	273.325719315479	220.146629991103	191.860969631511	269.354666790276	276.3439858838	309	246	296	339	189	266	224	170	322	268	291.378	10	NO	NO
ENST00000215829.7	ENSG00000100028.11	SNRPD3	protein_coding	Protein coding	17270	-0.0872268964445552	0.721690795131759	0.99969440949391	3625.03028172542	2278.01689951515	2200.71659887014	1953.69342681102	1825.92498115279	2073.5763217242	2264.36533705134	2601.40902941548	1892.17470894287	2356.1418199421	4267	2189	2236	2273	1748	2018	2304	2305	2262	2285	3625.03	10	NO	NO
ENST00000215832.10	ENSG00000100030.14	MAPK1	protein_coding	Protein coding	113130	0.0241881331998341	0.910807344232096	0.99969440949391	10592.1906614841	7649.93249352942	8907.19374766315	6987.91357675916	10221.2104923227	8364.17802717292	7708.08044205455	12284.7450261117	8342.46612391124	8409.93115249356	12468	7351	9050	8130	9785	8140	7843	10885	9973	8156	12284.7	10	NO	NO
ENST00000215838.7	ENSG00000185339.8	TCN2	protein_coding	Protein coding	20441	0.613079549082532	0.121101123549537	0.973468319891225	280.351533388655	183.15713764946	337.587564137951	458.984729395989	277.858149305859	368.886967046079	241.768174008086	797.915914879282	432.473176181902	512.473735015853	330	176	343	534	266	359	246	707	517	497	797.916	10	NO	NO
ENST00000215855.6	ENSG00000100053.9	CRYBB3	protein_coding	Protein coding	7514	1.69705121160032	0.0191332272663621	0.560774641304203	2.54865030353322	11.4473211030912	8.85798273248269	8.59521965161028	17.7578516473669	16.4406447708559	16.7075567403962	91.4161090597197	15.0570931746117	19.5915512380306	3	11	9	10	17	16	17	81	18	19	91.4161	7	NO	NO
ENST00000215862.8	ENSG00000133422.12	MORC2	protein_coding	Protein coding	41591	0.429416758028855	0.354325593197032	0.99969440949391	351.713741887585	812.759798319477	311.997836244113	611.979639194652	479.461994478907	1298.81093689761	374.445830475938	488.681175590848	865.782857540172	429.982992960987	414	781	317	712	459	1264	381	433	1035	417	1298.81	10	NO	NO
ENST00000215882.9	ENSG00000100075.9	SLC25A1	protein_coding	Protein coding	3256	0.0371017886863758	0.874855540084943	0.99969440949391	605.72922213973	283.061030912801	416.325188426687	470.158514943082	446.035450201511	427.456764042253	525.796638594822	422.094133189323	422.435114065495	482.570841020964	713	272	423	547	427	416	535	374	505	468	605.729	10	NO	NO
ENST00000215904.6	ENSG00000241360.1	PDXP	protein_coding	Protein coding	8208	0.65476268314278	0.311399639067841	0.99969440949391	325.377688751075	71.8059232830268	181.096535864091	241.525672210249	108.636268901539	119.194674588705	128.746466646583	775.344036099105	198.251726799054	241.285420510482	383	69	184	281	104	116	131	687	237	234	775.344	10	NO	NO
ENST00000215906.5	ENSG00000128203.6	ASPHD2	protein_coding	Protein coding	15743	-1.71671431191169	0.0799254409944609	0.894696391903775	233.626277823879	431.876205252987	377.940596585928	1669.19165634272	35.5157032947339	253.802453650087	15.7247592850788	39.500787865311	163.118509391627	363.990399317095	275	415	384	1942	34	247	16	35	195	353	1669.19	10	NO	NO
ENST00000215909.9	ENSG00000100097.11	LGALS1	protein_coding	Protein coding	4199	-0.0664016857219347	0.923393501814941	0.99969440949391	9264.34385334327	2904.49756352069	4220.3366618762	11863.9816851177	4071.77092479037	2027.33700830616	2924.80522702465	17563.1788788563	5305.11582852152	3051.12632175434	10905	2791	4288	13803	3898	1973	2976	15562	6342	2959	17563.2	10	NO	NO
ENST00000215912.9	ENSG00000100100.12	PIK3IP1	protein_coding	Protein coding	10936	-0.687974453738453	0.0577754332969915	0.827397410409467	1181.72419073824	353.826288641002	587.579521254685	870.695750708122	597.499478958464	303.124387962655	514.98586658633	454.823357420581	456.731826296555	500.100123707623	1391	340	597	1013	572	295	524	403	546	485	1181.72	10	NO	NO
ENST00000215917.11	ENSG00000100104.13	SRRD	protein_coding	Protein coding	10782	-0.14041918117055	0.533144066410557	0.99969440949391	1823.13451712743	1234.2293480242	1267.67575104863	1417.35172055054	1014.28670291725	1249.48900258505	1146.92463035543	1584.54589036848	1116.73441045037	1034.22767851288	2146	1186	1288	1649	971	1216	1167	1404	1335	1003	1823.13	10	NO	NO
ENST00000215919.3	ENSG00000100105.17	PATZ1	protein_coding	Protein coding	5100	0.245569903795978	0.560613423876673	0.99969440949391	813.019446827099	377.761596402011	536.400065467007	287.939858328944	508.710220721629	445.952489409465	369.531843199351	1059.74970872934	692.626286032138	424.827321582558	957	363	545	335	487	434	376	939	828	412	1059.75	10	NO	NO
ENST00000215939.2	ENSG00000100122.5	CRYBB1	protein_coding	Protein coding	18811	-1.12934356402486	0.0842230399436899	0.906594673727247	359.359692798185	119.676538805045	159.443689184688	105.721201714806	72.0759860981364	98.6438686251352	119.901289548726	27.0862545362133	108.745672927751	18.5604169623448	423	115	162	123	69	96	122	24	130	18	359.36	10	NO	NO
ENST00000215941.8	ENSG00000100124.14	ANKRD54	protein_coding	Protein coding	13577	0.358745327837515	0.423848987966746	0.99969440949391	279.501983287477	363.19227863444	405.498765086985	523.448876783066	252.788241097812	332.923056609831	427.516893063079	861.11717546378	542.055354286021	176.323961142275	329	349	412	609	242	324	435	763	648	171	861.117	10	NO	NO
ENST00000215956.9	ENSG00000100138.13	SNU13	protein_coding	Protein coding	8669	4.54062582406565	0.00174691223749772	0.137235772955399	19.5396523270881	9.36598999343828	27.5581685010573	60.166537561272	1.04457950866864	4.11016119271397	1.96559491063485	1329.48366015247	20.9126294091829	1384.81333224606	23	9	28	70	1	4	2	1178	25	1343	1384.81	6	NO	NO
ENST00000215957.10	ENSG00000100139.13	MICALL1	protein_coding	Protein coding	36526	0.29878516446067	0.14910606041273	0.99969440949391	9335.7060618422	9644.88836213177	8722.16033058462	8168.89675689041	6332.24098154931	8572.76870770316	9658.93339085964	13344.4947348411	8905.43410760645	11435.2791173558	10989	9268	8862	9504	6062	8343	9828	11824	10646	11090	13344.5	10	NO	NO
ENST00000215980.9	ENSG00000100162.14	CENPM	protein_coding	Protein coding	8444	-0.139774424958748	0.91819197123027	0.99969440949391	86.6541103201296	19.772645541703	27.5581685010573	0	32.3819647687279	36.9914507344257	0	2.25718787801777	42.6617639947331	69.08599647095	102	19	28	0	31	36	0	2	51	67	86.6541	7	NO	NO
ENST00000216014.8	ENSG00000100196.10	KDELR3	protein_coding	Protein coding	15386	-0.962480764069355	0.153463858422749	0.99969440949391	876.735704415429	910.582360473166	627.932553702662	2643.03004287016	379.182361646717	459.310513285786	251.59614856126	1260.63942987293	631.561408157324	187.666438174819	1032	875	638	3075	363	447	256	1117	755	182	2643.03	10	NO	NO
ENST00000216024.6	ENSG00000100206.9	DMC1	protein_coding	Protein coding	51338	0.505586784613217	0.420659541090423	0.99969440949391	13.5928016188439	42.6672877478855	12.7948639469194	61.026059526433	21.9361696820415	40.0740716289612	29.4839236595227	81.2587636086398	51.8633209347736	13.4047455839157	16	41	13	71	21	39	30	72	62	13	81.2588	10	NO	NO
ENST00000216027.7	ENSG00000100209.9	HSCB	protein_coding	Protein coding	15480	-0.675942024207317	0.193456002446272	0.99969440949391	132.529815783728	34.3419633092737	104.327352182574	75.6379329341705	203.693004190385	76.0379820652084	38.3291007573795	72.2300120965687	111.255188456853	46.401042405862	156	33	106	88	195	74	39	64	133	45	203.693	10	NO	NO
ENST00000216029.7	ENSG00000100211.10	CBY1	protein_coding	Protein coding	17200	1.12545998557636	0.0779170642775025	0.889794557068991	84.9550101177742	95.7412310440357	59.0532182165513	41.2570543277294	75.2097246241423	63.7074984870665	53.0710625871409	91.4161090597197	448.366774532881	119.611575979555	100	92	60	48	72	62	54	81	536	116	448.367	10	NO	NO
ENST00000216034.5	ENSG00000100216.5	TOMM22	protein_coding	Protein coding	3474	-0.143544157084293	0.584386720935698	0.99969440949391	2892.71809451021	1640.08891440653	1733.21195465578	1547.13953728985	1391.37990554663	1468.35508609706	1864.36677273715	1994.2254902287	1563.42817463051	1443.58798596015	3405	1576	1761	1800	1332	1429	1897	1767	1869	1400	2892.72	10	NO	NO
ENST00000216036.8	ENSG00000100218.11	RSPH14	protein_coding	Protein coding	82679	-0.541430965679884	0.567673807787519	0.99969440949391	19.5396523270881	26.0166388706619	51.1794557876778	25.7856589548309	28.2036467340534	5.13770149089246	81.5721887913462	1.12859393900889	8.36505176367316	7.21793992980075	23	25	52	30	27	5	83	1	10	7	81.5722	6	NO	NO
ENST00000216037.10	ENSG00000100219.16	XBP1	protein_coding	Protein coding	6043	-0.225712355138855	0.7748974259543	0.99969440949391	640.560776288017	845.020430519098	378.924816889537	252.699457757342	11.4903745953551	427.456764042253	506.140689488473	261.833793850062	234.221449382848	390.799890484926	754	812	385	294	11	416	515	232	280	379	845.02	10	NO	NO
ENST00000216038.5	ENSG00000100220.11	RTCB	protein_coding	Protein coding	24674	-0.0730746976043262	0.784722628401007	0.99969440949391	5105.79610807823	2904.49756352069	3137.69432790609	3312.5976537306	2160.19042392675	2802.10239313275	3832.91007573795	2785.36984147393	3174.53714431396	3205.79646310722	6010	2791	3188	3854	2068	2727	3900	2468	3795	3109	5105.8	10	NO	NO
ENST00000216039.9	ENSG00000100221.10	JOSD1	protein_coding	Protein coding	15125	0.0233978370882502	0.892167904217242	0.99969440949391	3563.01312433945	3178.19260444006	3046.16183967044	4092.18407613166	2827.67672996602	3017.88585575023	3027.01616237767	3690.50218055906	3202.97832031045	4044.10862923979	4194	3054	3095	4761	2707	2937	3080	3270	3829	3922	4092.18	10	NO	NO
ENST00000216044.9	ENSG00000100226.15	GTPBP1	protein_coding	Protein coding	27865	0.237413865287956	0.261678316213887	0.99969440949391	2902.91269572434	2408.10009386846	2621.96288881488	3046.14584453068	2601.00297658492	2808.26763492182	3777.87341824018	2329.41789011434	2911.87451893463	4182.28062218169	3417	2314	2664	3544	2490	2733	3844	2064	3481	4056	4182.28	10	NO	NO
ENST00000216061.9	ENSG00000100239.15	PPP6R2	protein_coding	Protein coding	72320	-0.684746148507626	0.0272870532431989	0.649329852121668	2151.06085618204	1306.03527130723	1384.79796717813	2055.97654066518	1147.99288002684	1264.90210705772	1244.22157843186	760.672314891989	1084.11070857204	651.676862233439	2532	1255	1407	2392	1099	1231	1266	674	1296	632	2151.06	10	NO	NO
ENST00000216068.8	ENSG00000100246.12	DNAL4	protein_coding	Protein coding	15666	-0.0693690462601202	0.771276836207973	0.99969440949391	677.09143063866	538.024091845288	550.179149717536	666.129522999797	441.857132166836	452.117731198536	732.184104211481	427.737102884368	487.682517822145	639.303250925209	797	517	559	775	423	440	745	379	583	620	732.184	10	NO	NO
ENST00000216080.5	ENSG00000100258.17	LMF2	protein_coding	Protein coding	4734	0.88355839043073	0.672847955623111	0.99969440949391	0	1349.74322460994	78.737624288735	0	1548.06683184693	1332.7197667375	0	1910.70953874204	44.3347743474678	2203.5339471406	0	1297	80	0	1482	1297	0	1693	53	2137	2203.53	7	NO	NO
ENST00000216083.6	ENSG00000183741.11	CBX6	protein_coding	Protein coding	7988	1.4015318742119	0.0398353522268185	0.745298588506409	205.591124485013	176.913144320501	249.007736813125	260.435155443792	282.036467340534	270.243098420943	325.305957710067	2008.89721143582	325.400513606886	172.199424039532	242	170	253	303	270	263	331	1780	389	167	2008.9	10	NO	NO
ENST00000216085.11	ENSG00000100263.13	RHBDD3	protein_coding	Protein coding	8127	0.0813151662940848	0.856676742377966	0.99969440949391	357.660592595829	183.15713764946	228.339110437332	345.527829994733	159.820664826302	173.654310392165	459.949209088554	133.174084803049	201.597747504523	380.488547728068	421	176	232	402	153	169	468	118	241	369	459.949	10	NO	NO
ENST00000216099.12	ENSG00000243811.8	APOBEC3D	protein_coding	Protein coding	12164	-1.25932530245097	0.314672249221653	0.99969440949391	195.396523270881	122.798535469524	98.4220303609188	128.068772808993	200.559265664379	0	109.090517540234	95.9304848157553	106.236157398649	0	230	118	100	149	192	0	111	85	127	0	200.559	8	NO	NO
ENST00000216101.6	ENSG00000100276.9	RASL10A	protein_coding	Protein coding	2824	-0.914338076846377	0.186497087612948	0.99969440949391	62.8667074871529	32.2606321996207	95.4693694500912	66.1831913173992	41.7831803467457	30.8262089453548	40.2946956680144	28.2148484752221	1.67301035273463	57.743519438406	74	31	97	77	40	30	41	25	2	56	95.4694	9	NO	NO
ENST00000216106.5	ENSG00000100281.13	HMGXB4	protein_coding	Protein coding	38267	0.125301738314977	0.663759979572596	0.99969440949391	2099.2383000102	2014.72851414406	1800.1389353012	1398.44223731699	1447.78719901474	2009.86882323713	2714.48657158672	1072.16424205844	1822.74477930438	1935.43903546229	2471	1936	1829	1627	1386	1956	2762	950	2179	1877	2714.49	10	NO	NO
ENST00000216115.2	ENSG00000100290.2	BIK	protein_coding	Protein coding	18965	0.782003688438245	0.65782397042616	0.99969440949391	20.3892024282658	14.5693177675707	0	0	0	4.11016119271397	3.9311898212697	0	33.4602070546926	18.5604169623448	24	14	0	0	0	4	4	0	40	18	33.4602	4	NO	NO
ENST00000216117.8	ENSG00000100292.16	HMOX1	protein_coding	Protein coding	13380	0.687336644007657	0.392659725712186	0.99969440949391	5875.48849974526	2937.79886127514	2736.13244403354	4421.38098878833	1381.97868996861	3178.18214226608	4138.56008434167	400.650848348154	3206.32434101592	17019.9023544702	6916	2823	2780	5144	1323	3093	4211	355	3833	16506	17019.9	10	NO	NO
ENST00000216121.11	ENSG00000184117.11	NIPSNAP1	protein_coding	Protein coding	26530	0.356838608124411	0.379655630789272	0.99969440949391	542.862514652577	322.606321996207	290.34498956471	380.768230566336	230.85207141577	259.967695439158	832.429444653858	385.979127141039	314.525946314111	471.22836398842	639	310	295	443	221	253	847	342	376	457	832.429	10	NO	NO
ENST00000216122.8	ENSG00000100297.15	MCM5	protein_coding	Protein coding	25368	0.144325986581187	0.755748521457336	0.99969440949391	2791.62163247006	1160.34209363152	1828.68132410587	917.969458791978	881.625105316335	1748.87358749979	1160.68379472988	889.332023939002	1777.57349978055	2801.59182703838	3286	1115	1858	1068	844	1702	1181	788	2125	2717	2801.59	10	NO	NO
ENST00000216124.9	ENSG00000100299.17	ARSA	protein_coding	Protein coding	3155	0.102333485144357	0.827674410329721	0.99969440949391	145.273067301394	213.336438739427	80.7060648959534	283.642248503139	133.706177109586	197.28773725027	285.99405949737	68.844230279542	175.666087037136	191.790975277563	171	205	82	330	128	192	291	61	210	186	285.994	10	NO	NO
ENST00000216127.4	ENSG00000100302.6	RASD2	protein_coding	Protein coding	13134	1.07922146463884	0.23336533252951	0.99969440949391	20.3892024282658	8.3253244386118	43.3056933588043	79.0760207948146	52.2289754334322	10.2754029817849	45.2086829446015	278.762702935195	17.5666087037136	78.3662049521224	24	8	44	92	50	10	46	247	21	76	278.763	9	NO	NO
ENST00000216129.6	ENSG00000100304.12	TTLL12	protein_coding	Protein coding	20512	-0.10000603233993	0.722456774074253	0.99969440949391	1268.37830105837	978.225621536887	1242.0860231548	1942.51964126392	1062.33736031601	1250.51654288322	857.982178492111	1106.02206022871	1187.00084526522	1658.0639153028	1493	940	1262	2260	1017	1217	873	980	1419	1608	1942.52	10	NO	NO
ENST00000216133.9	ENSG00000100307.12	CBX7	protein_coding	Protein coding	21879	0.0536825298634599	0.864963964905582	0.99969440949391	3167.12277719062	2122.95773184601	2463.5034199338	2322.4283498651	3449.20153762386	3231.61423777136	2028.49394777516	4377.81588941547	2606.55012956056	1794.17363969333	3728	2040	2503	2702	3302	3145	2064	3879	3116	1740	4377.82	10	NO	NO
ENST00000216139.9	ENSG00000100312.10	ACR	protein_coding	Protein coding	7139	0.317430137013682	0.815956497391634	0.99969440949391	13.5928016188439	0	7.8737624288735	0	54.3181344507694	3.08262089453548	5.89678473190454	20.3146909021599	8.36505176367316	56.7123851627202	16	0	8	0	52	3	6	18	10	55	56.7124	4	NO	NO
ENST00000216146.8	ENSG00000100316.15	RPL3	protein_coding	Protein coding	6888	-0.205300218490265	0.575920920249165	0.99969440949391	58519.5596194264	24094.5295908974	29719.516287783	24615.8495602467	20947.997466841	19844.8857787212	25932.0936560055	38561.7977080556	22787.2375094221	29828.6523270394	68883	23153	30196	28639	20054	19313	26386	34168	27241	28928	58519.6	10	NO	NO
ENST00000216155.11	ENSG00000100321.14	SYNGR1	protein_coding	Protein coding	26085	-0.366282318067336	0.819587292855398	0.99969440949391	8.49550101177742	0	12.7948639469194	12.8928294774154	0	0	0	5.64296969504443	7.52854658730584	13.4047455839157	10	0	13	15	0	0	0	5	9	13	13.4047	3	NO	NO
ENST00000216160.10	ENSG00000100324.13	TAB1	protein_coding	Protein coding	32142	0.0668555001098224	0.73741792640566	0.99969440949391	2360.05018107177	1550.59167669145	1966.47216661116	1608.16559681628	1766.38394915868	1483.76819056974	1926.28301242215	2300.07444770011	1886.3191727083	2095.26484819359	2778	1490	1998	1871	1691	1444	1960	2038	2255	2032	2360.05	10	NO	NO
ENST00000216180.7	ENSG00000100344.10	PNPLA3	protein_coding	Protein coding	23830	-3.81394548764358	0.0094842299092567	0.398332804920285	16.1414519223771	54.1146088509767	96.4535897537004	608.541551334008	12.5349541040237	46.2393134180321	0	5.64296969504443	4.18252588183658	0	19	52	98	708	12	45	0	5	5	0	608.542	6	NO	NO
ENST00000216181.9	ENSG00000100345.20	MYH9	protein_coding	Protein coding	106738	0.37405503166096	0.176433895607447	0.99969440949391	99127.2049056212	83677.8359324872	108541.783522628	105734.094544284	105702.045061689	89946.7675413525	89931.8639462762	200296.080731663	130571.765989527	140856.03546151	116682	80408	110282	123015	101191	87536	91506	177474	156092	136603	200296	10	NO	NO
ENST00000216185.6	ENSG00000100348.9	TXN2	protein_coding	Protein coding	14995	-0.372786571358146	0.492821221406931	0.99969440949391	1959.06253331587	437.07953302712	935.993508732338	1136.28803794288	684.199578177961	602.138614732596	1399.50357637201	282.148484752221	1075.74565680837	619.711699687178	2306	420	951	1322	655	586	1424	250	1286	601	1959.06	10	NO	NO
ENST00000216187.10	ENSG00000100350.14	FOXRED2	protein_coding	Protein coding	18781	-0.39402614556564	0.675742559606342	0.99969440949391	141.025316795505	126.96119768883	118.106436433103	202.847183778003	5.22289754334322	151.048423832238	128.746466646583	14.6717212071155	8.36505176367316	149.514469974444	166	122	120	236	5	147	131	13	10	145	202.847	8	NO	NO
ENST00000216190.12	ENSG00000100353.17	EIF3D	protein_coding	Protein coding	18587	-0.338118609982939	0.581083514119012	0.99969440949391	4216.31715214513	962.61563821449	1229.29115920788	2708.3537122224	2088.11443782862	1967.73967101181	1004.41899933441	2338.44664162641	3146.93247349384	406.266904620213	4963	925	1249	3151	1999	1915	1022	2072	3762	394	4216.32	10	NO	NO
ENST00000216214.7	ENSG00000100376.11	FAM118A	protein_coding	Protein coding	32974	0.317411423114766	0.800648843275698	0.99969440949391	739.108588024635	145.693177675707	65.9427603418156	489.927520141786	0	637.074984870665	740.04648385402	246.033478703937	25.9316604673868	146.421067147387	870	140	67	570	0	620	753	218	31	142	740.046	9	NO	NO
ENST00000216218.7	ENSG00000100380.13	ST13	protein_coding	Protein coding	32488	-0.184651296056083	0.337200081895549	0.99969440949391	15459.2631911314	10852.0604057305	10903.1925233826	11195.2735962224	8557.19533501352	10877.5415965175	10686.9395291217	9526.46143917401	9902.54827783629	9130.69401119795	18197	10428	11078	13025	8192	10586	10874	8441	11838	8855	15459.3	10	NO	NO
ENST00000216223.9	ENSG00000100385.13	IL2RB	protein_coding	Protein coding	24153	-3.23106999324254	0.00358137416041471	0.224818846282486	3579.15457626183	9316.03804680661	4886.65380741962	55984.1036787984	441.857132166836	3662.15362270814	705.64857291791	170.417684790342	2822.36846506332	542.376629010742	4213	8952	4965	65134	423	3564	718	151	3374	526	55984.1	10	NO	NO
ENST00000216225.8	ENSG00000100387.8	RBX1	protein_coding	Protein coding	21951	-0.0384299252056527	0.92280597495764	0.99969440949391	3908.78001551879	2683.87646589748	2318.82303530325	2183.18579150901	1289.01111369711	1983.15277548449	4124.80091996723	1470.55790252858	2124.72314797298	2355.11068566642	4601	2579	2356	2540	1234	1930	4197	1303	2540	2284	4124.8	10	NO	NO
ENST00000216237.9	ENSG00000100395.14	L3MBTL2	protein_coding	Protein coding	26067	-0.313872238806369	0.31311534657687	0.99969440949391	554.756216069065	319.484325331728	617.106130362961	326.618346761191	285.17020586654	282.573581999085	390.170589761017	423.222727128332	321.217987725049	275.312851608114	653	307	627	380	273	275	397	375	384	267	617.106	10	NO	NO
ENST00000216241.13	ENSG00000100399.15	CHADL	protein_coding	Protein coding	11422	2.06621570128944	0.00607771055775733	0.312580479916628	22.0883026306213	12.4879866579177	6.88954212526432	25.7856589548309	5.22289754334322	10.2754029817849	58.9678473190454	155.745963583226	27.6046708201214	52.5878480599769	26	12	7	30	5	10	60	138	33	51	155.746	8	NO	NO
ENST00000216252.3	ENSG00000100410.7	PHF5A	protein_coding	Protein coding	9009	-0.133689007824324	0.693844122090224	0.99969440949391	1760.26780964028	843.979764964272	747.023210439374	772.710246679764	666.441726530594	723.388369917658	1169.52897182773	864.502957280807	801.371958959889	808.409272137684	2072	811	759	899	638	704	1190	766	958	784	1760.27	10	NO	NO
ENST00000216254.8	ENSG00000100412.15	ACO2	protein_coding	Protein coding	59865	0.401350762333458	0.299567616585855	0.99969440949391	2699.87022154286	4219.89882482136	1906.434728091	2270.85703195544	1592.98375071968	4075.2248225759	3915.46506198462	1914.09532055907	4574.84680955285	2279.83788354135	3178	4055	1937	2642	1525	3966	3984	1696	5469	2211	4574.85	10	NO	NO
ENST00000216259.7	ENSG00000100417.11	PMM1	protein_coding	Protein coding	12997	-0.275648612295591	0.535341228223077	0.99969440949391	158.865868920238	166.506488772236	169.28589222078	275.90655081669	100.27963283219	103.781570116028	90.417365889203	76.7443878526042	236.73096491195	211.382526515593	187	160	172	321	96	101	92	68	283	205	275.907	10	NO	NO
ENST00000216264.12	ENSG00000100422.13	CERK	protein_coding	Protein coding	53851	-0.0635049168155628	0.869630584653324	0.99969440949391	3681.10058840315	1632.80425552274	2206.6219206918	3891.91545824914	2450.58352733664	1843.40729493221	1552.81997940153	3885.74893200759	2399.93335099783	3585.2538765596	4333	1569	2242	4528	2346	1794	1580	3443	2869	3477	3891.92	10	NO	NO
ENST00000216267.12	ENSG00000100425.18	BRD1	protein_coding	Protein coding	51522	-0.374499895865381	0.68037370622044	0.99969440949391	779.886992881167	625.439998450712	1762.73856376406	738.329368073323	4.17831803467457	587.753050558097	695.820598364736	365.664436238879	593.918675220794	773.350706764366	918	601	1791	859	4	572	708	324	710	750	1762.74	9	NO	NO
ENST00000216268.5	ENSG00000100426.6	ZBED4	protein_coding	Protein coding	36237	0.0457133787159855	0.764168696330073	0.99969440949391	2840.04598823719	2739.03174030328	2687.90564915669	3290.25008263642	2396.26539288587	2890.4708587761	2436.35489173189	3380.13884733161	2988.83299516042	2708.78974222665	3343	2632	2731	3828	2294	2813	2479	2995	3573	2627	3380.14	10	NO	NO
ENST00000216271.9	ENSG00000100429.17	HDAC10	protein_coding	Protein coding	6203	-0.765155661300061	0.494519148237972	0.99969440949391	7.64595091059967	26.0166388706619	5.90532182165513	78.2164988296536	30.2928057513907	66.790119381602	0.982797455317424	1.12859393900889	10.0380621164078	8.24907420548657	9	25	6	91	29	65	1	1	12	8	78.2165	5	NO	NO
ENST00000216274.9	ENSG00000129465.15	RIPK3	protein_coding	Protein coding	4025	-0.421305917641265	0.211652605241801	0.99969440949391	250.617279847434	133.205191017789	233.260211955378	166.747261241239	220.406276329084	117.139593992348	189.679908876263	141.074242376111	215.818335502768	85.5841448819232	295	128	237	194	211	114	193	125	258	83	250.617	10	NO	NO
ENST00000216277.12	ENSG00000090060.17	PAPOLA	protein_coding	Protein coding	64739	-0.201734513455146	0.464871010594555	0.99969440949391	13775.4548905971	11422.3451297754	7748.76645031514	10432.8776131246	8818.34021218069	11037.8378830334	10563.1070497517	5380.00730725536	8666.19362716539	9739.06323385258	16215	10976	7873	12138	8442	10742	10748	4767	10360	9445	13775.5	10	NO	NO
ENST00000216281.12	ENSG00000080824.18	HSP90AA1	protein_coding	Protein coding	6454	-0.330140616376873	0.41049727222261	0.99969440949391	57577.4085572203	32420.894695064	18843.8819329015	32744.3487847745	25089.7552187121	38262.5180832725	28494.2466220181	13137.9620440024	25776.9070097588	26912.6045953999	67774	31154	19146	38096	24019	37237	28993	11641	30815	26100	57577.4	10	NO	NO
ENST00000216286.9	ENSG00000087303.17	NID2	protein_coding	Protein coding	64192	-0.163122746873177	0.697872555163771	0.99969440949391	7701.17166717623	4358.30734361328	7760.57709395845	14924.7394030561	7600.36050507305	3890.26756890377	8250.58463738977	11445.0711354891	5848.84419316027	8384.15279560141	9065	4188	7885	17364	7276	3786	8395	10141	6992	8131	14924.7	10	NO	NO
ENST00000216288.11	ENSG00000075413.17	MARK3	protein_coding	Protein coding	117967	-1.10945153930307	0.173701224012378	0.99969440949391	242.971328936834	650.415971766547	1218.46473586817	315.444561214097	1708.9320761819	80.1481432579224	285.011262042053	1194.0523874714	140.532869629709	217.569332169708	286	625	1238	367	1636	78	290	1058	168	211	1708.93	10	NO	NO
ENST00000216294.4	ENSG00000023608.4	SNAPC1	protein_coding	Protein coding	34072	-0.0137769780265732	0.962110232586209	0.99969440949391	739.108588024635	362.151613079613	382.861698103974	425.463372754709	566.162093698405	420.263981955003	455.035221811967	448.051793786528	436.655702063739	692.922233260872	870	348	389	495	542	409	463	397	522	672	739.109	10	NO	NO
ENST00000216297.6	ENSG00000092201.9	SUPT16H	protein_coding	Protein coding	32795	-0.0757008652056324	0.750957036322932	0.99969440949391	10167.4156108952	5625.83798939193	6392.51087194168	6018.37280005752	5873.67057724378	6388.21803377568	5759.1930881601	8045.74619119435	6682.00334882212	5461.91825830779	11968	5406	6495	7002	5623	6217	5860	7129	7988	5297	10167.4	10	NO	NO
ENST00000216327.10	ENSG00000100439.10	ABHD4	protein_coding	Protein coding	11583	-0.370749823032811	0.399112620030246	0.99969440949391	12.7432515176661	10.4066555482648	12.7948639469194	13.7523514425765	6.26747705201186	6.16524178907095	11.7935694638091	10.15734545108	9.20155694004048	6.18680565411493	15	10	13	16	6	6	12	9	11	6	13.7524	6	NO	NO
ENST00000216336.2	ENSG00000100448.3	CTSG	protein_coding	Protein coding	2705	0.547212169959807	0.778870020891702	0.99969440949391	57.7694068800864	0	27.5581685010573	21.4880491290257	7.3120565606805	0	45.2086829446015	0	0	121.673844530927	68	0	28	25	7	0	46	0	0	118	121.674	5	NO	NO
ENST00000216338.8	ENSG00000100450.12	GZMH	protein_coding	Protein coding	3179	-2.71607586530667	0.0203018943055206	0.575601172479274	65.4153577906861	4.1626622193059	21.6528466794021	58.4474936309499	15.6686926300296	3.08262089453548	18.6731516510311	0	3.34602070546926	0	77	4	22	68	15	3	19	0	4	0	65.4154	5	NO	NO
ENST00000216341.8	ENSG00000100453.12	GZMB	protein_coding	Protein coding	3314	-2.53637208574902	0.026075308123527	0.636071739368592	137.627116390794	24.9759733158354	17.7159654649654	193.392442161231	10.4457950866864	12.3304835781419	1.96559491063485	0	39.3157432892638	12.3736113082299	162	24	18	225	10	12	2	0	47	12	193.392	8	NO	NO
ENST00000216350.12	ENSG00000100462.15	PRMT5	protein_coding	Protein coding	8862	0.573729252896188	0.795058387277016	0.99969440949391	528.420162932555	0	108.264233397011	306.849341562487	0	0	681.078636534975	0	538.709333580552	184.573035347762	622	0	110	357	0	0	693	0	644	179	681.079	6	NO	NO
ENST00000216361.8	ENSG00000100473.15	COCH	protein_coding	Protein coding	15597	0.123867914873436	0.961575538014778	0.99969440949391	39.9288547553539	0	0	0	0	16.4406447708559	0	0	20.9126294091829	6.18680565411493	47	0	0	0	0	16	0	0	25	6	39.9289	3	NO	NO
ENST00000216366.8	ENSG00000100478.14	AP4S1	protein_coding	Protein coding	60800	-0.258271378137195	0.57569238548675	0.99969440949391	360.209242899362	347.582295312043	203.733602847102	146.978256042536	356.201612456007	204.48051933752	491.398727658712	142.20283631512	190.723180211748	153.639007077187	424	334	207	171	341	199	500	126	228	149	491.399	10	NO	NO
ENST00000216367.9	ENSG00000100479.12	POLE2	protein_coding	Protein coding	44744	-0.138561061913249	0.90026845992614	0.99969440949391	229.37852731799	75.9685855023327	14.7633045541378	50.7117959445007	0	117.139593992348	30.4667211148401	16.9289090851333	65.2474037566506	107.237964671325	270	73	15	59	0	114	31	15	78	104	229.379	9	NO	NO
ENST00000216373.9	ENSG00000100485.11	SOS2	protein_coding	Protein coding	114439	-0.158689401294838	0.678964255816565	0.99969440949391	12065.3105369263	14089.5709467957	8381.62010553585	6738.65220686246	8686.72319408844	8545.02511965234	14638.768096953	4132.91100465054	7968.54831007505	9471.99945644995	14202	13539	8516	7840	8316	8316	14895	3662	9526	9186	14638.8	10	NO	NO
ENST00000216378.2	ENSG00000100490.9	CDKL1	protein_coding	Protein coding	65478	0.0627321864206072	0.931618467077291	0.99969440949391	180.104621449681	147.77450878536	233.260211955378	146.118734077375	435.589655114824	304.151928260834	48.1570753105538	519.153211944088	286.084770317622	36.0896996490037	212	142	237	170	417	296	49	460	342	35	519.153	10	NO	NO
ENST00000216392.7	ENSG00000100504.16	PYGL	protein_coding	Protein coding	39516	-0.633232635272158	0.286424151063427	0.99969440949391	4357.34246894064	1431.95580344123	2714.47959735414	4636.26148007859	2264.64837479362	2035.55733069159	2391.14620878729	285.534266569248	3005.56309868777	2213.84528989746	5129	1376	2758	5394	2168	1981	2433	253	3593	2147	4636.26	10	NO	NO
ENST00000216410.7	ENSG00000100522.8	GNPNAT1	protein_coding	Protein coding	16408	0.221573902155276	0.504312691046248	0.99969440949391	1290.46660368899	1244.63600357246	726.354584063581	534.62266233016	744.785189680743	1019.31997579306	868.792950500603	1521.34462978398	895.897043889395	989.888904658388	1519	1196	738	622	713	992	884	1348	1071	960	1521.34	10	NO	NO
ENST00000216416.8	ENSG00000100528.11	CNIH1	protein_coding	Protein coding	17872	-0.321561761641217	0.394251732507913	0.99969440949391	3126.34437233409	1990.79320638305	1559.98918122056	2096.37407302775	2081.84696077661	1630.70645320927	1202.94408530853	3195.04944133416	1637.8771353272	1020.82293292896	3680	1913	1585	2439	1993	1587	1224	2831	1958	990	3195.05	10	NO	NO
ENST00000216420.11	ENSG00000100532.11	CGRRF1	protein_coding	Protein coding	29482	-1.08603575693774	0.016580886826002	0.523830505495544	380.598445327628	214.377104294254	179.128095256872	123.771162983188	361.424509999351	152.075964130417	112.038909906186	188.475187814484	66.9204141093853	74.2416678493791	448	206	182	144	346	148	114	167	80	72	380.598	10	NO	NO
ENST00000216442.11	ENSG00000100554.11	ATP6V1D	protein_coding	Protein coding	22179	-0.0309602203881344	0.939326691302126	0.99969440949391	1388.16486532443	1402.81716790609	665.332925239811	906.795673244885	410.519746906777	949.447235516926	1123.33749142782	901.7465572681	557.948952637	1140.43450890852	1634	1348	676	1055	393	924	1143	799	667	1106	1402.82	10	NO	NO
ENST00000216446.8	ENSG00000100558.8	PLEK2	protein_coding	Protein coding	25218	-0.418055263055863	0.417088568312248	0.99969440949391	136.777566289616	60.3586021799356	82.6745055031718	82.5141086554587	38.6494418207398	65.7625790834235	21.6215440169833	40.6293818043199	112.09169363322	59.8057879897776	161	58	84	96	37	64	22	36	134	58	136.778	10	NO	NO
ENST00000216452.8	ENSG00000100564.8	PIGH	protein_coding	Protein coding	10977	-0.191137098774973	0.650072178095262	0.99969440949391	502.084109796045	557.796737386991	366.129952942618	425.463372754709	385.449838698729	436.704626725859	750.857255862512	160.260339339262	337.948091252396	273.250583056743	591	536	372	495	369	425	764	142	404	265	750.857	10	NO	NO
ENST00000216455.8	ENSG00000100567.12	PSMA3	protein_coding	Protein coding	27177	-0.529487745004827	0.327026294773571	0.99969440949391	2391.48353481534	662.903958424465	785.407802280132	1204.1902731906	367.691987051362	641.185146063379	1114.49231432996	371.307405933923	751.18164837785	871.308462954519	2815	637	798	1401	352	624	1134	329	898	845	2391.48	10	NO	NO
ENST00000216456.6	ENSG00000100568.10	VTI1B	nonsense_mediated_decay	Protein coding	23347	-0.0661682925836984	0.909213170844209	0.99969440949391	2070.35359657016	956.371644885531	331.682242316296	472.737080838566	514.977697773641	1023.43013698578	576.902106271328	1041.6922057052	370.571793130721	1139.40337463283	2437	919	337	550	493	996	587	923	443	1105	2070.35	10	NO	NO
ENST00000216465.9	ENSG00000100577.18	GSTZ1	protein_coding	Protein coding	10714	-0.485621125507811	0.445719856473051	0.99969440949391	73.0613087012858	171.709816546368	90.5482679320453	183.078178579299	28.2036467340534	69.8727402761374	159.213187761423	20.3146909021599	72.7759503439565	68.0548621952642	86	165	92	213	27	68	162	18	87	66	183.078	10	NO	NO
ENST00000216468.7	ENSG00000100580.7	TMED8	protein_coding	Protein coding	42089	-0.583261141738723	0.0251798740931229	0.628184046141064	2904.6117959267	1589.09630222003	1978.28281025447	3298.84530228803	2491.32212817471	1905.05971282292	1251.10116061908	1788.82139332908	1659.62626991275	1580.72884462636	3419	1527	2010	3838	2385	1854	1273	1585	1984	1533	3298.85	10	NO	NO
ENST00000216471.4	ENSG00000100583.4	SAMD15	protein_coding	Protein coding	14365	-0.631747169875796	0.147064378410475	0.999292628683545	68.8135581953971	69.7245921733738	68.8954212526432	48.9927520141786	71.0314065894677	22.6058865599268	47.1742778552363	50.7867272553999	73.6124555203238	16.4981484109731	81	67	70	57	68	22	48	45	88	16	73.6125	10	NO	NO
ENST00000216479.7	ENSG00000100591.7	AHSA1	protein_coding	Protein coding	11445	0.359451725100052	0.167519389645942	0.99969440949391	1215.70619478535	1110.39014699985	1785.37563074707	1354.60661709378	1194.99895791693	1970.82229190635	1982.30246737524	1065.39267842439	1486.46969840472	2040.61473158224	1431	1067	1814	1576	1144	1918	2017	944	1777	1979	2040.61	10	NO	NO
ENST00000216481.10	ENSG00000100593.17	ISM2	nonsense_mediated_decay	Protein coding	24423	-1.89627542127862	0.168586655886752	0.99969440949391	1607.34879142829	2042.82648412437	1773.56498710376	27991.192317434	189.068891069024	5045.22286405639	34.3979109361098	15.8003151461244	2246.85290372261	1684.87340647063	1892	1963	1802	32566	181	4910	35	14	2686	1634	27991.2	10	NO	NO
ENST00000216484.6	ENSG00000100596.6	SPTLC2	protein_coding	Protein coding	110777	-0.540202056304059	0.0113683799804677	0.436189865334682	12168.1060991688	6956.84923401499	9229.03378694336	9615.47222425642	10676.6471581022	6749.91221873451	6055.01512221065	5314.54885879284	7458.28015249099	7874.77246341262	14323	6685	9377	11187	10221	6569	6161	4709	8916	7637	12168.1	10	NO	NO
ENST00000216487.11	ENSG00000100599.15	RIN3	protein_coding	Protein coding	175221	-0.39096175064799	0.470594678581366	0.99969440949391	1207.21069377357	151.937171004665	951.741033590085	616.277249020457	481.551153496245	308.262089453548	626.041979037199	530.439151334176	372.244803483456	763.039364007508	1421	146	967	717	461	300	637	470	445	740	1207.21	10	NO	NO
ENST00000216489.7	ENSG00000100601.9	ALKBH1	protein_coding	Protein coding	35617	0.0323420131209131	0.891230945085489	0.99969440949391	677.09143063866	569.244058490082	579.705758825812	553.532145563702	566.162093698405	566.174704296349	862.896165768698	392.750690775092	597.264695926264	592.902208519347	797	547	589	644	542	551	878	348	714	575	862.896	10	NO	NO
ENST00000216500.9	ENSG00000100612.13	DHRS7	protein_coding	Protein coding	25737	-0.649389173375508	0.443828651881032	0.99969440949391	727.214886608147	131.123859908136	105.311572486183	1471.50160435568	613.168171588494	352.446322275223	178.869136867771	696.342460368483	663.348604859282	52.5878480599769	856	126	107	1712	587	343	182	617	793	51	1471.5	10	NO	NO
ENST00000216513.4	ENSG00000100625.8	SIX4	protein_coding	Protein coding	14607	0.227355332805398	0.598406698486669	0.99969440949391	318.581287941653	604.626687354182	434.041153891652	202.847183778003	267.412354219173	498.357044616568	564.125739352201	173.803466607368	384.792381128965	517.629406394282	375	581	441	236	256	485	574	154	460	502	604.627	10	NO	NO
ENST00000216554.7	ENSG00000100664.10	EIF5	protein_coding	Protein coding	11024	0.0169298997237199	0.967861651147295	0.99969440949391	4285.13071034053	1938.75992864172	1312.94988501466	2000.96713489487	1793.54301638406	3961.16784947809	1946.92175898382	2191.72942955526	1730.72920990398	1635.37896123771	5044	1863	1334	2328	1717	3855	1981	1942	2069	1586	4285.13	10	NO	NO
ENST00000216602.10	ENSG00000100711.13	ZFYVE21	protein_coding	Protein coding	17939	-0.00709997860955703	0.992588180922484	0.999863221138175	13.5928016188439	16.6506488772236	35.4319309299308	17.1904393032206	21.9361696820415	4.11016119271397	8.84517709785681	58.6868848284621	27.6046708201214	5.15567137842911	16	16	36	20	21	4	9	52	33	5	58.6869	7	NO	NO
ENST00000216605.12	ENSG00000100714.15	MTHFD1	protein_coding	Protein coding	71655	0.394630910278277	0.119216500712061	0.970160616431607	840.205050064786	836.695106080486	892.687815373533	1058.07153911323	902.516695489708	1030.62291907303	727.270116934894	1642.10418125793	1177.79928832518	1378.62652659194	989	804	907	1231	864	1003	740	1455	1408	1337	1642.1	10	NO	NO
ENST00000216629.10	ENSG00000100739.10	BDKRB1	protein_coding	Protein coding	8940	1.68666184658227	0.0849708542127766	0.907386449449844	6.79640080942193	18.7319799868766	24.6055075902297	18.0499612683816	36.5602828034025	11.3029432799634	8.84517709785681	273.11973324015	28.4411759964887	15.4670141352873	8	18	25	21	35	11	9	242	34	15	273.12	8	NO	NO
ENST00000216639.7	ENSG00000100749.7	VRK1	protein_coding	Protein coding	84310	-0.555786132629666	0.177278065203864	0.99969440949391	1123.10523375697	494.316138542576	554.116030931973	263.873243304436	430.366757571481	532.265874456459	355.772678824907	413.065381677252	335.438575723294	313.46481980849	1322	475	563	307	412	518	362	366	401	304	1123.11	10	NO	NO
ENST00000216658.9	ENSG00000100767.15	PAPLN	nonsense_mediated_decay	Protein coding	35786	-1.69355955875271	0.199807061683422	0.99969440949391	42.4775050588871	85.334575495771	85.6271664139993	215.740013255418	232.941230433107	147.965802937703	38.3291007573795	0	18.403113880081	0	50	82	87	251	223	144	39	0	22	0	232.941	8	NO	NO
ENST00000216714.7	ENSG00000100823.11	APEX1	protein_coding	Protein coding	2573	0.189487850161826	0.705385398031104	0.99969440949391	185.201922056748	66.6025955088944	84.6429461103902	116.8949872619	102.368791849527	97.6163283269567	268.303705301657	134.302678742057	75.2854658730584	58.7746537140918	218	64	86	136	98	95	273	119	90	57	268.304	10	NO	NO
ENST00000216727.8	ENSG00000100836.10	PABPN1	protein_coding	Protein coding	4897	-0.166806303061407	0.775484242616631	0.99969440949391	2879.12529289137	1630.72292441309	1617.0739588299	1948.53629502005	246.5207640458	1559.80617263495	1458.47142369106	672.641987649296	1519.09340028305	2203.5339471406	3389	1567	1643	2267	236	1518	1484	596	1816	2137	2879.13	10	NO	NO
ENST00000216733.7	ENSG00000100842.12	EFS	protein_coding	Protein coding	9232	0.149623588659567	0.766915745308137	0.99969440949391	2040.61934302894	4076.2869782553	2536.33572240088	2776.25594747012	1329.74971453518	2139.33890080762	4424.55414383904	971.719381486651	1945.71104023038	4672.06940313246	2402	3917	2577	3230	1273	2082	4502	861	2326	4531	4672.07	10	NO	NO
ENST00000216756.10	ENSG00000100865.14	CINP	protein_coding	Protein coding	14611	-0.947702438803713	0.374917256544573	0.99969440949391	7.64595091059967	82.2125788312916	2.95266091082756	128.928294774154	62.6747705201186	17.4681850690344	12.7763669191265	20.3146909021599	94.5250849295067	2.06226855137164	9	79	3	150	60	17	13	18	113	2	128.928	7	NO	NO
ENST00000216774.10	ENSG00000100883.11	SRP54	protein_coding	Protein coding	46668	-0.308334166835325	0.55775617239311	0.99969440949391	386.545296035872	481.828151884658	711.591279509443	242.38519417541	859.688935634293	333.95059690801	732.184104211481	665.870424015243	266.845151261174	167.043752661103	455	463	723	282	823	325	745	590	319	162	859.689	10	NO	NO
ENST00000216780.8	ENSG00000100889.11	PCK2	protein_coding	Protein coding	9993	-0.426214955606897	0.35287695512097	0.99969440949391	324.528138649897	200.84845208151	234.244432258987	74.7784109690095	115.948325462219	116.11205369417	132.677656467852	191.860969631511	83.6505176367316	183.541901072076	382	193	238	87	111	113	135	170	100	178	324.528	10	NO	NO
ENST00000216797.9	ENSG00000100906.10	NFKBIA	protein_coding	Protein coding	3236	-0.166197240391884	0.707869828778652	0.99969440949391	437.518302106537	196.685789862204	294.281870779147	264.732765269597	214.138799277072	394.575474500541	180.834731778406	217.818630228715	97.871105634976	363.990399317095	515	189	299	308	205	384	184	193	117	353	437.518	10	NO	NO
ENST00000216799.8	ENSG00000100908.13	EMC9	protein_coding	Protein coding	2624	0.163139161407305	0.75483473455484	0.99969440949391	158.01631881906	27.0573044254884	102.358911575356	123.771162983188	86.7000992194974	62.679958188888	120.884087004043	192.989563570519	64.4108985802833	117.549307428184	186	26	104	144	83	61	123	171	77	114	192.99	10	NO	NO
ENST00000216802.9	ENSG00000100911.15	PSME2	protein_coding	Protein coding	3857	-0.119179321205177	0.76798829437118	0.99969440949391	1893.64717552519	929.314340460043	814.934411388408	1258.34015699575	536.913867455683	956.640017604176	1030.95453062798	554.139624053363	1207.07696949804	1253.85927923396	2229	893	828	1464	514	931	1049	491	1443	1216	1893.65	10	NO	NO
ENST00000216807.11	ENSG00000100916.13	BRMS1L	protein_coding	Protein coding	45646	0.28593692445272	0.639351893309724	0.99969440949391	269.307382073344	95.7412310440357	424.19895085556	108.29976761029	88.7892582368347	254.829993948266	146.436820842296	316.006302922488	400.685979479944	84.5530106062373	317	92	431	126	85	248	149	280	479	82	424.199	10	NO	NO
ENST00000216832.8	ENSG00000100941.8	PNN	protein_coding	Protein coding	8006	-0.0647723294667027	0.761802576526426	0.99969440949391	10827.5160395103	6879.83998295783	7061.78067839592	5924.68490585497	7152.2358958542	6851.63870825418	7025.03621060895	7359.56107627694	6381.69799050625	8567.69469667349	12745	6611	7175	6893	6847	6668	7148	6521	7629	8309	10827.5	10	NO	NO
ENST00000216840.10	ENSG00000100949.14	RABGGTA	protein_coding	Protein coding	6202	-0.572549814698891	0.364074377640403	0.99969440949391	157.166768717882	186.279134313939	52.163676091287	28.3642248503139	52.2289754334322	50.3494746107461	34.3979109361098	73.3586060355776	124.63927127873	37.1208339246896	185	179	53	33	50	49	35	65	149	36	186.279	10	NO	NO
ENST00000216862.7	ENSG00000019186.9	CYP24A1	protein_coding	Protein coding	20525	-0.56313329208866	0.515182001429711	0.99969440949391	624.41932436564	303.874342009331	236.212872866205	176.202002858011	204.737583699054	349.363701380687	365.600653378082	4.51437575603554	263.499130555705	62.8991908168351	735	292	240	205	196	340	372	4	315	61	624.419	9	NO	NO
ENST00000216877.10	ENSG00000132670.20	PTPRA	protein_coding	Protein coding	165588	0.673955185355251	0.393672800779239	0.99969440949391	417.978649779449	815.881794983957	309.045175333285	573.301150762406	2376.41838222116	342.170919293438	2202.44909736635	2274.1167871029	2107.15653926927	241.285420510482	492	784	314	667	2275	333	2241	2015	2519	234	2376.42	10	NO	NO
ENST00000216879.8	ENSG00000088833.17	NSFL1C	protein_coding	Protein coding	25531	-0.669862756354961	0.0609881669246693	0.840346333523241	1347.3864604679	647.293975102068	806.076428655925	824.281564589426	568.251252715742	397.658095395076	819.653077734731	418.708351372297	376.427329365292	623.836236789922	1586	622	819	959	544	387	834	371	450	605	1347.39	10	NO	NO
ENST00000216923.4	ENSG00000020256.19	ZFP64	protein_coding	Protein coding	40709	-0.225969194107671	0.477227861282111	0.99969440949391	212.387525294435	212.295773184601	304.124073815239	330.915956586996	221.450855837752	212.700841722948	162.161580127375	362.278654421852	206.616778562727	152.607872801502	250	204	309	385	212	207	165	321	247	148	362.279	10	NO	NO
ENST00000216951.6	ENSG00000100983.9	GSS	protein_coding	Protein coding	27388	-0.104387113431082	0.756908544821659	0.99969440949391	2736.40087589351	1494.39573673082	1661.36387249231	1786.08664360462	912.962490576394	1370.73875777011	1920.38622769025	1130.8511268869	1571.79322639419	1998.33822627912	3221	1436	1688	2078	874	1334	1954	1002	1879	1938	2736.4	10	NO	NO
ENST00000216962.8	ENSG00000100994.11	PYGB	protein_coding	Protein coding	49946	0.618916877207637	0.285150802834012	0.99969440949391	4335.25416631001	3287.46248769684	3432.96041898885	4314.80026510836	3076.28665302915	2754.83553941654	3076.15603514354	16090.3637884497	4036.97398114867	2371.60883407739	5103	3159	3488	5020	2945	2681	3130	14257	4826	2300	16090.4	10	NO	NO
ENST00000216968.4	ENSG00000101000.5	PROCR	protein_coding	Protein coding	5290	-0.030748860275878	0.967558296178017	0.99969440949391	2280.19247156106	5233.50707522234	1761.75434346045	11496.1062840288	898.338377455033	5251.75846399027	2057.97787143469	1086.83596326556	6526.4133860178	6289.91908168351	2684	5029	1790	13375	860	5111	2094	963	7802	6100	11496.1	10	NO	NO
ENST00000217026.4	ENSG00000101057.15	MYBL2	protein_coding	Protein coding	49340	0.922988765998527	0.109502387999736	0.955080898265382	542.862514652577	203.970448745989	346.445546870434	81.6545866902977	211.005060751066	497.32950431839	326.288755165385	243.776290825919	529.507776640511	1031.13427568582	639	196	352	95	202	484	332	216	633	1000	1031.13	10	NO	NO
ENST00000217074.8	ENSG00000101104.12	PABPC1L	protein_coding	Protein coding	20665	-0.235260612785208	0.737104698413613	0.99969440949391	379.74889522645	420.428884149896	383.845918407583	219.178101116062	371.870305086037	46.2393134180321	334.151134807924	54.1725090724265	449.203279709249	623.836236789922	447	404	390	255	356	45	340	48	537	605	623.836	10	NO	NO
ENST00000217086.8	ENSG00000101115.12	SALL4	protein_coding	Protein coding	20190	-0.725428704227755	0.195367839919663	0.99969440949391	45.875705463598	49.9519466316708	51.1794557876778	237.228062384444	61.6301910114499	50.3494746107461	40.2946956680144	40.6293818043199	69.4299296384872	69.08599647095	54	48	52	276	59	49	41	36	83	67	237.228	10	NO	NO
ENST00000217109.8	ENSG00000101138.11	CSTF1	protein_coding	Protein coding	13976	-0.172325636338182	0.361935771430417	0.99969440949391	1497.75682837636	1289.38462243	991.109845734452	994.46691369131	1447.78719901474	1217.63525334151	1144.9590354448	1143.265660216	1061.52506881012	952.768070733699	1763	1239	1007	1157	1386	1185	1165	1013	1269	924	1497.76	10	NO	NO
ENST00000217121.9	ENSG00000101150.17	TPD52L2	protein_coding	Protein coding	26252	-1.11906025748106	0.438800790661848	0.99969440949391	17.8405521247326	6.24399332895885	19.6844060721838	1602.14894306016	43.872339364083	630.909743081594	10.8107720084917	53.0439151334176	45.1712795238351	38.1519682003754	21	6	20	1864	42	614	11	47	54	37	1602.15	9	NO	NO
ENST00000217131.5	ENSG00000101160.13	CTSZ	protein_coding	Protein coding	12063	-1.07690596145188	0.0308005851662531	0.679292303898974	14670.8806972384	6989.10986621461	7424.95797042771	21973.6790393417	4098.92999201576	3814.22958683856	6145.43248809985	7357.30388839893	5424.73606874204	3405.83651259027	17269	6716	7544	25565	3924	3712	6253	6519	6485	3303	21973.7	10	NO	NO
ENST00000217133.1	ENSG00000101162.3	TUBB1	protein_coding	Protein coding	7401	-0.547594475295549	0.485248661220956	0.99969440949391	537.76521404551	242.475074274569	114.169555218666	151.275865868341	82.5217811848228	45.2117731198536	203.439073250707	33.8578181702666	85.3235279894662	404.204636068842	633	233	116	176	79	44	207	30	102	392	537.765	10	NO	NO
ENST00000217159.5	ENSG00000101187.15	SLCO4A1	protein_coding	Protein coding	29851	0.77337433877399	0.418753337845231	0.99969440949391	26.33605313651	115.513876585739	13.7790842505286	6.87617572128823	145.196551704941	284.628662595442	75.6754040594416	81.2587636086398	73.6124555203238	10.3113427568582	31	111	14	8	139	277	77	72	88	10	284.629	9	NO	NO
ENST00000217162.5	ENSG00000101190.12	TCFL5	protein_coding	Protein coding	16626	0.239508386381447	0.402386080074788	0.99969440949391	156.317218616704	234.149749835957	172.238553131608	170.185349101884	231.896650924439	279.49096110455	167.075567403962	319.392084739515	158.93598350979	214.475929342651	184	225	175	198	222	272	170	283	190	208	319.392	10	NO	NO
ENST00000217169.7	ENSG00000101197.12	BIRC7	protein_coding	Protein coding	4625	-0.713707542561179	0.532992833558234	0.99969440949391	278.652433186299	231.027753171478	176.175434346045	210.582881464452	144.151972196273	388.41023271147	11.7935694638091	0	203.270757857258	30.9340282705746	328	222	179	245	138	378	12	0	243	30	388.41	9	NO	NO
ENST00000217173.6	ENSG00000185019.16	UBOX5	protein_coding	Protein coding	52624	-0.0354585735461488	0.895063696131707	0.99969440949391	1115.45928284637	1101.02415700641	886.782493551878	806.231603321045	847.15398153027	614.469098310738	1209.82366749575	708.75699369758	890.041507654824	1217.76957958495	1313	1058	901	938	811	598	1231	628	1064	1181	1217.77	10	NO	NO
ENST00000217182.4	ENSG00000101210.10	EEF1A2	protein_coding	Protein coding	11303	2.55321328892461	0.2905581314459	0.99969440949391	16.9910020235548	0	0	24.0666150245088	4.17831803467457	4.11016119271397	0	261.833793850062	0	0	20	0	0	28	4	4	0	232	0	0	261.834	3	NO	NO
ENST00000217195.12	ENSG00000101220.17	C20orf27	protein_coding	Protein coding	14221	-2.0089637686773	0.207014547025074	0.99969440949391	281.201083489832	0	262.786821063653	19.7690051987037	2.08915901733729	122.277295483241	1.96559491063485	3.38578181702666	1.67301035273463	11.342477032544	331	0	267	23	2	119	2	3	2	11	281.201	5	NO	NO
ENST00000217233.7	ENSG00000101255.10	TRIB3	protein_coding	Protein coding	16943	-0.362100781312642	0.288625052076521	0.99969440949391	1093.37098021575	427.713543033681	644.664298864018	378.189664670852	684.199578177961	451.090190900358	616.214004484025	459.337733176616	566.314004400673	418.640515928443	1287	411	655	440	655	439	627	407	677	406	1093.37	10	NO	NO
ENST00000217244.7	ENSG00000101266.17	CSNK2A1	protein_coding	Protein coding	62725	-0.2036252420605	0.224156508019514	0.99969440949391	3621.63208132071	2820.20365357975	2909.35521746876	3618.58747332793	3095.08908418519	3428.90197502163	2643.72515480387	2984.00237473949	2451.7966719326	2443.7882333754	4263	2710	2956	4210	2963	3337	2690	2644	2931	2370	3621.63	10	NO	NO
ENST00000217246.8	ENSG00000172264.16	MACROD2	protein_coding	Protein coding	2057829	1.39253518431094	0.125889524722702	0.980974823150577	27.1856032376877	77.0092510571592	40.3530324479767	54.1498838051448	261.144877167161	95.5612477305997	100.245340442377	870.145926975851	76.1219710494258	64.9614593682067	32	74	41	63	250	93	102	771	91	63	870.146	10	NO	NO
ENST00000217254.11	ENSG00000101276.14	SLC52A3	protein_coding	Protein coding	15936	0.692393674818921	0.618591857279258	0.99969440949391	116.388363861351	86.3752410505975	0	0	20.8915901733729	130.497617868668	94.3485557104727	6.77156363405331	93.6885797531394	36.0896996490037	137	83	0	0	20	127	96	6	112	35	130.498	7	NO	NO
ENST00000217260.8	ENSG00000101282.8	RSPO4	protein_coding	Protein coding	43810	-0.27523391957448	0.728181970216905	0.99969440949391	21.2387525294435	18.7319799868766	32.4792700191032	22.3475710941867	18.8024311560356	23.6334268581053	28.5011262042053	0	6.69204141093853	35.0585653733179	25	18	33	26	18	23	29	0	8	34	35.0586	8	NO	NO
ENST00000217289.8	ENSG00000101311.15	FERMT1	protein_coding	Protein coding	48700	-0.0345252388661522	0.949811238973391	0.99969440949391	1392.41261583032	600.464025134876	761.786514993511	660.972391208831	779.256313466808	988.493766847709	624.076384126564	142.20283631512	1192.01987632343	1148.683583114	1639	577	774	769	746	962	635	126	1425	1114	1392.41	10	NO	NO
ENST00000217315.9	ENSG00000101337.15	TM9SF4	protein_coding	Protein coding	57523	0.727558128970508	0.215239601545793	0.99969440949391	410.332698868849	505.763459645667	402.546104176158	1567.76806445372	217.272537803078	748.049337073942	663.388282339261	636.526981601012	1442.97142923362	1648.78370682163	483	486	409	1824	208	728	675	564	1725	1599	1648.78	10	NO	NO
ENST00000217381.2	ENSG00000101400.5	SNTA1	protein_coding	Protein coding	35938	0.669072967161209	0.403119971516064	0.99969440949391	581.941819306753	183.15713764946	420.262069641123	335.213566412801	670.620044565269	385.327611816934	137.591643744439	2196.24380531129	654.983553095608	110.331367498383	685	176	427	390	642	375	140	1946	783	107	2196.24	10	NO	NO
ENST00000217398.3	ENSG00000101417.11	PXMP4	protein_coding	Protein coding	12822	3.11629389614541	0.00392831261805808	0.237693309326552	0	0	4.92110151804594	1.71904393032206	3.13373852600593	14.3855641744989	3.9311898212697	47.4009454383732	4.18252588183658	14.4358798596015	0	0	5	2	3	14	4	42	5	14	47.4009	3	NO	NO
ENST00000217402.2	ENSG00000101421.3	CHMP4B	protein_coding	Protein coding	43063	0.234599966698766	0.362601620618689	0.99969440949391	7628.11035847494	4860.94880659447	4793.15287857675	5219.87689442293	3659.16201886626	4741.07093579556	7586.21355759519	5760.34346470135	5703.29229247236	6991.09038914987	8979	4671	4870	6073	3503	4614	7719	5104	6818	6780	7628.11	10	NO	NO
ENST00000217426.6	ENSG00000101444.12	AHCY	protein_coding	Protein coding	23081	0.00172576667920321	0.997148103613174	0.999863221138175	1487.56222716223	980.30695264654	3083.56221120759	1652.0012170395	719.715281472695	1985.20785608085	1974.4400877327	2037.11205991104	1219.62454714355	716.638321601646	1751	942	3133	1922	689	1932	2009	1805	1458	695	3083.56	10	NO	NO
ENST00000217446.7	ENSG00000101464.10	PIGU	protein_coding	Protein coding	116544	-0.270411540791684	0.128247478407628	0.982714149440419	1156.23768770291	963.656303769316	926.151305696246	1123.39520846546	751.052666732754	763.462441546619	760.685230415686	735.843248233793	890.041507654824	930.083116668611	1361	926	941	1307	719	743	774	652	1064	902	1156.24	10	NO	NO
ENST00000217455.8	ENSG00000101473.16	ACOT8	protein_coding	Protein coding	15686	-0.13405224905474	0.730550327830827	0.99969440949391	212.387525294435	98.8632277085152	127.948639469194	188.235310370265	101.324212340858	64.735038785245	199.507883429437	153.488775705208	121.293250573261	125.79838163367	250	95	130	219	97	63	203	136	145	122	212.388	10	NO	NO
ENST00000217456.2	ENSG00000101474.11	APMAP	protein_coding	Protein coding	30055	-0.206480624134859	0.636809499664484	0.99969440949391	9484.37732954831	6132.64211459242	6970.24819016027	6499.7051005477	4093.70709447241	4807.86105517716	11508.558201767	2556.26527185513	4707.01462741889	5176.29406394282	11164	5893	7082	7562	3919	4679	11710	2265	5627	5020	11508.6	10	NO	NO
ENST00000217515.10	ENSG00000091164.12	TXNL1	protein_coding	Protein coding	41438	-0.278609374330856	0.34841199202049	0.99969440949391	3351.47514914619	1753.52145988261	1686.95360038615	2039.64562332712	1994.10228204844	1612.21072784205	1651.09972493327	2671.38185363403	1596.05187650884	1395.12467500292	3945	1685	1714	2373	1909	1569	1680	2367	1908	1353	3351.48	10	NO	NO
ENST00000217652.7	ENSG00000101608.12	MYL12A	protein_coding	Protein coding	8707	-0.182852926583416	0.517286941654405	0.99969440949391	14529.0058303417	6087.89349573488	9324.50315639345	6927.74703919789	9389.72520342243	7057.14676788988	7402.43043345084	9760.08038454884	8029.61318794987	8503.76437158097	17102	5850	9474	8060	8989	6868	7532	8648	9599	8247	14529	10	NO	NO
ENST00000217740.3	ENSG00000101695.8	RNF125	protein_coding	Protein coding	54842	-1.63391820793635	0.0362410557303831	0.723578564125477	1735.63085670613	845.020430519098	960.599016322567	428.041938650192	981.904738148525	676.121516201448	652.577510330769	34.9864121092755	107.909167751384	123.736113082299	2043	812	976	498	940	658	664	31	129	120	1735.63	10	NO	NO
ENST00000217800.9	ENSG00000101751.10	POLI	protein_coding	Protein coding	23358	-3.25559933654602	0.000676899025716975	0.0684055410493479	63.7162575883306	45.7892844123649	1169.25372068772	1327.96143617379	47.0060778900889	47.2668537162106	60.9334422296803	50.7867272553999	51.8633209347736	67.0237279195784	75	44	1188	1545	45	46	62	45	62	65	1327.96	10	NO	NO
ENST00000217893.9	ENSG00000273841.4	TAF9	protein_coding	Protein coding	4898	-0.461197989308574	0.0616996309581496	0.843705463033421	1043.24752424627	832.53244386118	872.01918899774	671.286654790763	508.710220721629	646.322847554271	668.302269615848	480.781018017785	513.614178289532	544.438897562114	1228	800	886	781	487	629	680	426	614	528	1043.25	10	NO	NO
ENST00000217901.9	ENSG00000067829.18	IDH3G	protein_coding	Protein coding	8758	0.01418433212791	0.95889709351607	0.99969440949391	1965.00938402412	1053.15354148439	1228.30693890427	1480.95634597245	948.478193871128	1099.46811905099	1496.80052444844	1068.77846024141	1406.16520147346	1671.46866088672	2313	1012	1248	1723	908	1070	1523	947	1681	1621	1965.01	10	NO	NO
ENST00000217939.6	ENSG00000101825.7	MXRA5	protein_coding	Protein coding	38077	-0.147107973307323	0.844696005896281	0.99969440949391	5834.71009488873	2498.63799713837	2846.36511803777	1095.03098361515	7649.45574198047	922.731187764286	812.773495547509	8825.60460304949	3729.97658142186	3701.7720497121	6868	2401	2892	1274	7323	898	827	7820	4459	3590	8825.6	10	NO	NO
ENST00000217958.7	ENSG00000101843.18	PSMD10	protein_coding	Protein coding	7412	-0.532715330605858	0.00817706026693581	0.368508773821643	1216.55574488653	849.183092738404	784.423581976523	850.926745509418	839.841924969589	552.816680420029	753.805648228464	542.853684663274	580.534592398917	709.420381671845	1432	816	797	990	804	538	767	481	694	688	1216.56	10	NO	NO
ENST00000217961.4	ENSG00000101846.6	STS	protein_coding	Protein coding	135355	0.389766044018866	0.600890240850993	0.99969440949391	32864.8456640609	46567.7022473751	38714.3056424674	4131.72208652906	22393.6955068384	25331.9509709944	63056.2847331659	4351.85822881826	42558.8738580399	54246.9431095554	38685	44748	39335	4807	21438	24653	64160	3856	50877	52609	63056.3	10	NO	NO
ENST00000217964.11	ENSG00000101849.15	TBL1X	protein_coding	Protein coding	254736	-0.0283886666862878	0.96240442558038	0.99969440949391	6470.17357056968	3755.76198736875	5052.00281842596	5410.69077068867	3521.277523722	5752.1705892032	452.086829446015	5946.56146463782	4596.5959441384	6991.09038914987	7616	3609	5133	6295	3371	5598	460	5269	5495	6780	6991.09	10	NO	NO
ENST00000217971.7	ENSG00000101856.9	PGRMC1	protein_coding	Protein coding	8214	-0.424873458663533	0.495568803909839	0.99969440949391	3325.98864611086	334.053643099299	2473.34562296989	6616.6000878096	2544.59568311681	2628.44808274058	1980.33687246461	2750.38342936465	2466.85376510721	1567.32409904245	3915	321	2513	7698	2436	2558	2015	2437	2949	1520	6616.6	10	NO	NO
ENST00000217999.2	ENSG00000101883.4	RHOXF1	protein_coding	Protein coding	6885	0.388923937482793	0.854644854599615	0.99969440949391	0	20.8133110965295	3.93688121443675	13.7523514425765	0	36.9914507344257	0	0	13.3840828218771	0	0	20	4	16	0	36	0	0	16	0	36.9915	4	NO	NO
ENST00000218004.5	ENSG00000101888.11	NXT2	protein_coding	Protein coding	8904	-0.0477769730768153	0.979779787880644	0.99969440949391	1102.71603132871	0	416.325188426687	0	520.200595316984	202.425438741163	892.380089428221	0	392.320927716271	485.664243848022	1298	0	423	0	498	197	908	0	469	471	1102.72	7	NO	NO
ENST00000218006.2	ENSG00000101890.4	GUCY2F	protein_coding	Protein coding	109167	0.28660176769896	0.783750132158744	0.99969440949391	59.4685070824419	17.6913144320501	17.7159654649654	41.2570543277294	0	24.6609671562838	74.6926066041242	3.38578181702666	51.0268157584063	12.3736113082299	70	17	18	48	0	24	76	3	61	12	74.6926	8	NO	NO
ENST00000218032.6	ENSG00000101916.11	TLR8	protein_coding	Protein coding	16550	-1.06135567351126	0.0633263538178629	0.847610006623345	1412.80181825858	380.88359306649	504.905015751513	577.598760588211	495.130687108937	317.509952137154	520.882651318235	137.688460559084	519.469714524103	119.611575979555	1663	366	513	672	474	309	530	122	621	116	1412.8	10	NO	NO
ENST00000218056.9	ENSG00000101940.17	WDR13	protein_coding	Protein coding	7702	-0.127548955390254	0.725600535185795	0.99969440949391	710.223884584592	416.26622193059	613.169249148524	603.384419543042	434.545075606156	360.666644660651	733.166901666798	239.261915069884	590.572654515325	618.680565411493	836	400	623	702	416	351	746	212	706	600	733.167	10	NO	NO
ENST00000218068.6	ENSG00000101951.16	PAGE4	protein_coding	Protein coding	4671	-0.11039771945824	0.91786101236222	0.99969440949391	21482.5734084815	4388.48664470325	8267.45055031718	2359.38779436702	2011.86013369581	4952.74423722033	9265.81440873267	25.9576605972044	5223.97482641389	16204.2751424027	25287	4217	8400	2745	1926	4820	9428	23	6245	15715	21482.6	10	NO	NO
ENST00000218089.13	ENSG00000101972.18	STAG2	protein_coding	Protein coding	140980	-0.20930476078427	0.837078189911707	0.99969440949391	138.476666491972	126.96119768883	215.544246490412	192.53292019607	345.755817369321	0	268.303705301657	405.16522410419	115.43771433869	92.8020848117239	163	122	219	224	331	0	273	359	138	90	405.165	9	NO	NO
ENST00000218104.5	ENSG00000101986.11	ABCD1	protein_coding	Protein coding	19895	0.155622711902824	0.678105289062916	0.99969440949391	2647.19811526984	3914.9838172572	2799.12254346453	4885.52284997528	1879.19853609489	2951.09573636863	4444.21009294539	1955.8532963024	3515.83125627183	5095.86559043933	3116	3762	2844	5684	1799	2872	4522	1733	4203	4942	5095.87	10	NO	NO
ENST00000218147.11	ENSG00000085185.15	BCORL1	protein_coding	Protein coding	75054	0.424207908655059	0.407205653716556	0.99969440949391	1070.43312748395	1428.83380677675	966.504338144223	970.400298666801	721.804440490032	1137.48711008359	1397.53798146138	317.134896861497	1316.65914760216	2752.09738180546	1260	1373	982	1129	691	1107	1422	281	1574	2669	2752.1	10	NO	NO
ENST00000218176.3	ENSG00000102057.9	KCND1	protein_coding	Protein coding	10184	0.472196824138333	0.231953500410508	0.99969440949391	152.919018211993	207.092445410469	273.613244403354	272.468462956046	310.240114074587	204.48051933752	225.06061726769	506.73867861499	231.711933853747	519.691674945654	180	199	278	317	297	199	229	449	277	504	519.692	10	NO	NO
ENST00000218197.9	ENSG00000102078.15	SLC25A14	protein_coding	Protein coding	33310	2.8025996251148	0.243452675924182	0.99969440949391	0	13.5286522127442	0	0	0	0	0	39.500787865311	18.403113880081	36.0896996490037	0	13	0	0	0	0	0	35	22	35	39.5008	4	NO	NO
ENST00000218200.12	ENSG00000102081.13	FMR1	protein_coding	Protein coding	39162	-0.139672014078889	0.875799355253905	0.99969440949391	131.68026568255	164.425157662583	129.917080076413	179.640090718655	2.08915901733729	141.800561148632	158.230390306105	191.860969631511	34.29671223106	25.7783568921455	155	158	132	209	2	138	161	170	41	25	191.861	9	NO	NO
ENST00000218224.8	ENSG00000102103.15	PQBP1	protein_coding	Protein coding	4890	0.248148636366019	0.754947387868139	0.99969440949391	50.9730060706645	30.1793010899678	22.6370669830113	12.0333075122544	3.13373852600593	8.22032238542793	37.3463033020621	45.1437575603554	6.69204141093853	44.3387738544903	60	29	23	14	3	8	38	40	8	43	50.973	7	NO	NO
ENST00000218230.5	ENSG00000102109.8	PCSK1N	protein_coding	Protein coding	4540	-1.81364627933959	0.1832679410049	0.99969440949391	98.547811736618	170.669150991542	41.3372527515859	188.235310370265	4.17831803467457	73.9829014688514	19.6559491063485	0	49.3538054056716	0	116	164	42	219	4	72	20	0	59	0	188.235	7	NO	NO
ENST00000218249.7	ENSG00000102128.8	RAB40AL	protein_coding	Protein coding	1029	0.537109919452691	0.125608003375124	0.980502046428806	87.5036604213074	64.5212643992415	82.6745055031718	98.8450259935182	151.464028756953	98.6438686251352	144.471225931661	209.918472655653	94.5250849295067	156.732409904245	103	62	84	115	145	96	147	186	113	152	209.918	10	NO	NO
ENST00000218316.3	ENSG00000102195.9	GPR50	protein_coding	Protein coding	4813	-3.2177412768312	0.00647726605784603	0.323695184430976	27.1856032376877	77.0092510571592	19.6844060721838	48.1332300490176	15.6686926300296	8.22032238542793	0	0	11.7110724691424	0	32	74	20	56	15	8	0	0	14	0	77.0093	6	NO	NO
ENST00000218340.3	ENSG00000102218.5	RP2	protein_coding	Protein coding	45419	-0.345132713775458	0.275754427995904	0.99969440949391	4735.39226396473	2824.36631579905	2800.10676376814	1506.74200492728	2570.71017083353	2476.37211861017	2097.28976964738	1909.58094480303	2362.2906180613	2520.09216977615	5574	2714	2845	1753	2461	2410	2134	1692	2824	2444	4735.39	10	NO	NO
ENST00000218348.7	ENSG00000102226.9	USP11	protein_coding	Protein coding	15462	-1.6116886562931	0.0527484270861065	0.809517904374259	427.323700892404	55.1552744058032	451.757119356617	2096.37407302775	2509.07997982208	324.702734224403	210.318655437929	663.613236137225	258.480099497501	355.741325111608	503	53	459	2439	2402	316	214	588	309	345	2509.08	10	NO	NO
ENST00000218364.4	ENSG00000102241.11	HTATSF1	protein_coding	Protein coding	14836	0.527438235535372	0.535336954644207	0.99969440949391	259.112780859211	170.669150991542	2200.71659887014	310.287429423131	500.35358465228	550.761599823672	1846.67641854144	1340.76959954256	1105.02333798122	116.518173152498	305	164	2236	361	479	536	1879	1188	1321	113	2200.72	10	NO	NO
ENST00000218388.8	ENSG00000102265.11	TIMP1	protein_coding	Protein coding	4477	-0.270154772332731	0.643136862070635	0.99969440949391	15437.1748885007	5431.23353063938	5818.71043493752	14354.8763401543	5493.44363608839	6568.03758595692	3721.85396328708	5865.30270102918	18574.5974412363	3858.50445961634	18171	5219	5912	16701	5259	6392	3787	5197	22205	3742	18574.6	10	NO	NO
ENST00000218432.9	ENSG00000102309.12	PIN4	protein_coding	Protein coding	16662	1.14195387444109	0.0745110859819526	0.882397727538121	77.3090592071745	119.676538805045	65.9427603418156	49.8522739793396	104.457950866864	58.569796996174	115.970099727456	539.467902846247	107.909167751384	98.9888904658388	91	115	67	58	100	57	118	478	129	96	539.468	10	NO	NO
ENST00000218436.6	ENSG00000102313.8	ITIH6	protein_coding	Protein coding	49342	-1.08021209116585	0.616461001477267	0.99969440949391	27.1856032376877	40.5859566382325	0	0	3.13373852600593	0	9.82797455317424	0	0	23.7160883407739	32	39	0	0	3	0	10	0	0	23	40.586	3	NO	NO
ENST00000218439.8	ENSG00000102316.16	MAGED2	protein_coding	Protein coding	7357	-0.192531944952455	0.713570190520321	0.99969440949391	144.423517200216	115.513876585739	310.029395636894	79.9355427599756	114.903745953551	144.883182043167	197.542288518802	197.503939326555	54.3728364638755	75.2728021250649	170	111	315	93	110	141	201	175	65	73	310.029	10	NO	NO
ENST00000218516.3	ENSG00000102393.9	GLA	protein_coding	Protein coding	10123	0.280882988234111	0.57647793390577	0.99969440949391	683.038281346904	535.942760735635	395.656562050894	342.94926409925	283.081046849202	376.079749133328	685.992623811562	144.460024193137	612.321789100875	903.273625500779	804	515	402	399	271	366	698	128	732	876	903.274	10	NO	NO
ENST00000218548.10	ENSG00000075673.11	ATP12A	protein_coding	Protein coding	31373	-1.02239840185601	0.636871454814847	0.99969440949391	56.9198567789087	0	5.90532182165513	13.7523514425765	0	0	29.4839236595227	0	0	8.24907420548657	67	0	6	16	0	0	30	0	0	8	56.9199	3	NO	NO
ENST00000218652.11	ENSG00000102471.13	NDFIP2	protein_coding	Protein coding	74924	-0.707143378784553	0.285337680436504	0.99969440949391	799.426645208255	440.201529691599	176.175434346045	920.548024687461	355.157032947339	106.864191010563	696.803395820053	148.974399949173	519.469714524103	176.323961142275	941	423	179	1071	340	104	709	132	621	171	920.548	10	NO	NO
ENST00000218758.9	ENSG00000102575.10	ACP5	protein_coding	Protein coding	4326	-1.86621215239414	0.00274854196196404	0.189714601450348	62.8667074871529	24.9759733158354	28.5423888046664	63.6046254219161	52.2289754334322	11.3029432799634	16.7075567403962	3.38578181702666	27.6046708201214	4.12453710274328	74	24	29	74	50	11	17	3	33	4	63.6046	8	NO	NO
ENST00000218789.9	ENSG00000102606.17	ARHGEF7	protein_coding	Protein coding	152018	1.45668022795966	0.0427808070517443	0.764048966277606	18.6901022259103	58.2772710702826	42.3214730551951	61.885581491594	67.8976680634618	81.1756835561009	398.032969403557	46.2723514993643	30.9506915255907	126.829515909356	22	56	43	72	65	79	405	41	37	123	398.033	10	NO	NO
ENST00000218981.5	ENSG00000102796.10	DHRS12	protein_coding	Protein coding	36163	0.139398217161246	0.665611702017179	0.99969440949391	229.37852731799	165.46582321741	278.5343459214	212.301925394774	89.8338377455033	209.618220828412	229.974604544277	225.718787801777	233.384944206481	176.323961142275	270	159	283	247	86	204	234	200	279	171	278.534	10	NO	NO
ENST00000219022.2	ENSG00000102837.6	OLFM4	protein_coding	Protein coding	23299	-1.41304466327179	0.138807734571142	0.993729883671666	354.262392191118	20.8133110965295	88.5798273248269	47.2737080838566	16.7132721386983	38.0189910326042	39.311898212697	18.0575030241422	5.0190310582039	97.957756190153	417	20	90	55	16	37	40	16	6	95	354.262	9	NO	NO
ENST00000219066.5	ENSG00000065057.7	NTHL1	protein_coding	Protein coding	8052	0.117778593628031	0.802376528612547	0.99969440949391	191.148772764992	90.5379032699034	110.232674004229	97.1259820631962	130.57243858358	56.514716399817	118.918492093408	284.405672630239	97.871105634976	115.487038876812	225	87	112	113	125	55	121	252	117	112	284.406	10	NO	NO
ENST00000219069.5	ENSG00000006194.9	ZNF263	protein_coding	Protein coding	8518	-0.282371769951422	0.456071016252	0.99969440949391	1095.07008041811	579.650714038347	898.593137195189	719.419884839781	1001.75174881323	973.080662375032	842.257419207032	372.435999872932	403.195495009046	940.394459425469	1289	557	913	837	959	947	857	330	482	912	1095.07	10	NO	NO
ENST00000219070.8	ENSG00000087245.12	MMP2	protein_coding	Protein coding	27721	-0.611782836301278	0.331509855808715	0.99969440949391	10832.6133401174	15302.9869837233	4606.151020891	13367.2856021843	11236.5417747486	6374.86000989936	5974.42573087462	18501.0404421727	3742.52415906737	1625.06761848085	12751	14705	4680	15552	10757	6204	6079	16393	4474	1576	18501	10	NO	NO
ENST00000219091.8	ENSG00000122386.10	ZNF205	protein_coding	Protein coding	7911	0.523024914965918	0.601500119879961	0.99969440949391	412.881349172382	210.214442074948	328.729581405469	239.806628279927	0	272.2981790173	235.871389276182	531.567745273185	179.012107742606	493.913318053508	486	202	334	279	0	265	240	471	214	479	531.568	9	NO	NO
ENST00000219097.6	ENSG00000091651.8	ORC6	protein_coding	Protein coding	8749	-0.294814557999475	0.813877680881969	0.99969440949391	180.104621449681	60.3586021799356	81.6902851995626	3.43808786064411	3.13373852600593	97.6163283269567	82.5549862466636	0	16.7301035273463	71.1482650223217	212	58	83	4	3	95	84	0	20	69	180.105	7	NO	NO
ENST00000219139.7	ENSG00000125149.11	C16orf70	protein_coding	Protein coding	38552	-0.293964059773178	0.18592838571935	0.99969440949391	1496.057728174	1210.29404026319	1236.18070133314	1762.87955054527	925.497444680418	1095.35795785827	1171.49456673837	937.861563316384	1238.02766102363	966.172816317614	1761	1163	1256	2051	886	1066	1192	831	1480	937	1762.88	10	NO	NO
ENST00000219150.9	ENSG00000102879.15	CORO1A	protein_coding	Protein coding	5655	0.441875757827307	0.39219376593014	0.99969440949391	550.508465563177	212.295773184601	250.976177420343	219.178101116062	226.673753381096	178.792011883058	502.209499667204	395.00787865311	734.451544850503	172.199424039532	648	204	255	255	217	174	511	350	878	167	734.452	10	NO	NO
ENST00000219168.8	ENSG00000102897.9	LYRM1	protein_coding	Protein coding	24252	2.66953424774547	0.0284172654309382	0.659462944971008	4.24775050588871	2.08133110965295	70.8638618598615	25.7856589548309	6.26747705201186	19.5232656653913	51.105467676506	584.611660406603	9.20155694004048	30.9340282705746	5	2	72	30	6	19	52	518	11	30	584.612	6	NO	NO
ENST00000219169.8	ENSG00000102898.11	NUTF2	protein_coding	Protein coding	25836	-0.477406590816499	0.269566661410766	0.99969440949391	1941.22198119114	1556.83567002041	1942.85087932454	1624.49651415434	1320.34849895717	777.848005721118	1725.7923315374	380.336157445995	1458.02852240823	1680.74886936789	2285	1496	1974	1890	1264	757	1756	337	1743	1630	1942.85	10	NO	NO
ENST00000219204.7	ENSG00000102931.7	ARL2BP	protein_coding	Protein coding	8538	0.0827105738312104	0.844632169927355	0.99969440949391	2085.64549839136	944.92432378244	1213.54363435013	1409.61602286409	2310.60987317504	1270.03980854862	2514.97868815729	1719.97716304954	2200.00861384604	729.011932909876	2455	908	1233	1640	2212	1236	2559	1524	2630	707	2514.98	10	NO	NO
ENST00000219207.9	ENSG00000102934.9	PLLP	protein_coding	Protein coding	28591	-0.70716282299855	0.158813240796104	0.99969440949391	289.69658450161	94.7005654892093	207.670484061539	417.72767506826	242.342446011125	130.497617868668	102.210935353012	76.7443878526042	291.103801375826	166.012618385417	341	91	211	486	232	127	104	68	348	161	417.728	10	NO	NO
ENST00000219240.8	ENSG00000102967.11	DHODH	protein_coding	Protein coding	16673	0.245237462013019	0.412526679454854	0.99969440949391	88.3532105224851	128.001863243656	62.990099430988	97.1259820631962	102.368791849527	157.213665621309	122.849681914678	118.502363595933	93.6885797531394	75.2728021250649	104	123	64	113	98	153	125	105	112	73	157.214	10	NO	NO
ENST00000219251.12	ENSG00000102977.13	ACD	protein_coding	Protein coding	3299	1.72664470183959	0.456501906153229	0.99969440949391	0	0	80.7060648959534	0	0	46.2393134180321	5.89678473190454	0	73.6124555203238	141.265395768957	0	0	82	0	0	45	6	0	88	137	141.265	4	NO	NO
ENST00000219252.9	ENSG00000102978.12	POLR2C	protein_coding	Protein coding	9624	0.0522182476527838	0.8548610687791	0.99969440949391	3261.42283842135	1904.41796533245	2087.53126395509	1961.42912449747	1203.35559398628	1920.4728172956	2484.51196704245	2312.48898102921	2112.17557032747	1973.59100366266	3839	1830	2121	2282	1152	1869	2528	2049	2525	1914	3261.42	10	NO	NO
ENST00000219255.3	ENSG00000102981.9	PARD6A	protein_coding	Protein coding	1816	2.61229865841728	0.177773533698385	0.99969440949391	0	16.6506488772236	0	0	0	19.5232656653913	36.3635058467447	0	13.3840828218771	31.9651625462605	0	16	0	0	0	19	37	0	16	31	36.3635	5	NO	NO
ENST00000219271.3	ENSG00000102996.4	MMP15	protein_coding	Protein coding	21336	0.0341474053218225	0.958672493582312	0.99969440949391	7109.03524665534	10271.3690261373	9906.17735582648	9159.92558272108	4283.82056505011	8780.33184793521	9476.1330641706	581.225878589576	9016.6892960633	13851.2267252876	8368	9870	10065	10657	4101	8545	9642	515	10779	13433	13851.2	10	NO	NO
ENST00000219281.7	ENSG00000103005.11	USB1	protein_coding	Protein coding	20246	0.327204739298461	0.492970027943258	0.99969440949391	344.917341078163	701.408583953044	534.431624859789	214.880491290257	191.158050086362	491.164262529319	343.979109361098	348.735527153746	421.598608889127	886.775477089806	406	674	543	250	183	478	350	309	504	860	886.775	10	NO	NO
ENST00000219299.8	ENSG00000103021.9	CCDC113	protein_coding	Protein coding	33901	-0.369801439929151	0.599065372437176	0.99969440949391	852.098751481275	1469.41976341498	832.650376853373	2674.83235558112	240.253286993788	1243.32376079597	1086.97398558107	195.246751448537	549.583900873327	1621.9742156538	1003	1412	846	3112	230	1210	1106	173	657	1573	2674.83	10	NO	NO
ENST00000219302.7	ENSG00000103024.7	NME3	protein_coding	Protein coding	1445	-0.20933038467194	0.634871300631336	0.99969440949391	127.432515176661	39.5452910834061	60.0374385201605	149.556821938019	67.8976680634618	78.0930626615654	80.5893913360288	109.473612083862	67.7569192857526	49.4944452329194	150	38	61	174	65	76	82	97	81	48	149.557	10	NO	NO
ENST00000219313.8	ENSG00000103035.10	PSMD7	protein_coding	Protein coding	9514	0.429651885027622	0.415400092733964	0.99969440949391	1457.827973621	1396.57317457713	3380.79674289756	1346.87091940733	640.327238813878	1412.86790999543	4390.15623290293	1394.94210861498	1601.07090756704	2275.71334643861	1716	1342	3435	1567	613	1375	4467	1236	1914	2207	4390.16	10	NO	NO
ENST00000219315.8	ENSG00000103037.11	SETD6	protein_coding	Protein coding	3623	0.0372895000077981	0.933168344756056	0.99969440949391	33.1324539459319	20.8133110965295	28.5423888046664	31.802312710958	22.9807491907101	22.6058865599268	37.3463033020621	7.9001575730622	32.6237018783253	40.214236751747	39	20	29	37	22	22	38	7	39	39	40.2142	9	NO	NO
ENST00000219320.8	ENSG00000103042.8	SLC38A7	protein_coding	Protein coding	19996	-0.0542937026179439	0.88585325261992	0.99969440949391	772.241041970567	327.80964977034	525.573642127306	529.465530539193	385.449838698729	430.539384936788	755.771243139099	562.039781626425	452.549300414718	246.441091888911	909	315	534	616	369	419	769	498	541	239	772.241	10	NO	NO
ENST00000219322.7	ENSG00000103044.10	HAS3	protein_coding	Protein coding	12463	-1.40777205907681	0.1599929861066	0.99969440949391	21.2387525294435	23.9353077610089	25.5897278938389	87.6712404464249	167.132721386983	39.0465313307827	7.86237964253939	44.0151636213465	31.787196701958	0	25	23	26	102	160	38	8	39	38	0	167.133	8	NO	NO
ENST00000219334.9	ENSG00000103056.11	SMPD3	protein_coding	Protein coding	90364	-1.30619449272862	0.0306328601119438	0.678509174785971	33.1324539459319	37.4639599737531	4.92110151804594	40.3975323625683	21.9361696820415	6.16524178907095	12.7763669191265	9.02875151207109	19.2396190564483	8.24907420548657	39	36	5	47	21	6	13	8	23	8	40.3975	6	NO	NO
ENST00000219343.10	ENSG00000103064.13	SLC7A6	protein_coding	Protein coding	37290	1.05460287878436	0.179624244326035	0.99969440949391	540.313864349044	33.3012977544472	1221.417396779	1540.26336156856	662.26340849592	3370.33217802545	1870.26355746906	1112.79362386276	985.403097760698	965.141682041929	636	32	1241	1792	634	3280	1903	986	1178	936	3370.33	10	NO	NO
ENST00000219345.9	ENSG00000103066.12	PLA2G15	protein_coding	Protein coding	15719	-0.862331496458582	0.173672468259582	0.99969440949391	782.4356431847	287.223693132107	533.44740455618	498.522739793396	354.11245343867	269.215558122765	429.482487973714	28.2148484752221	426.617639947331	196.946646655992	921	276	542	580	339	262	437	25	510	191	782.436	10	NO	NO
ENST00000219368.7	ENSG00000103089.8	FA2H	protein_coding	Protein coding	61871	-3.25321038542504	0.0240556728876929	0.618233561879101	32.2829038447542	130.083194353309	45.2741339660226	517.432223026939	0	9.24786268360643	3.9311898212697	0	45.1712795238351	17.529282686659	38	125	46	602	0	9	4	0	54	17	517.432	6	NO	NO
ENST00000219400.7	ENSG00000103121.8	CMC2	protein_coding	Protein coding	40667	0.277374888154195	0.291683943284087	0.99969440949391	519.924661920778	448.526854130211	662.380264328983	534.62266233016	699.868270807991	653.515629641521	609.334422296803	905.132339085126	450.876290061983	854.810314543546	612	431	673	622	670	636	620	802	539	829	905.132	10	NO	NO
ENST00000219406.10	ENSG00000185615.15	PDIA2	protein_coding	Protein coding	4064	-0.523860370226053	0.710835054800588	0.99969440949391	0	143.611846566054	3.93688121443675	23.2070930593478	38.6494418207398	38.0189910326042	0	69.9728242185509	10.8745672927751	26.8094911678314	0	138	4	27	37	37	0	62	13	26	143.612	7	NO	NO
ENST00000219409.7	ENSG00000242173.8	ARHGDIG	protein_coding	Protein coding	2405	-0.137788560887441	0.896250726476036	0.99969440949391	7.64595091059967	55.1552744058032	20.6686263757929	28.3642248503139	91.9229967628406	94.5337074324212	0	54.1725090724265	25.0951552910195	11.342477032544	9	53	21	33	88	92	0	48	30	11	94.5337	8	NO	NO
ENST00000219431.4	ENSG00000103152.11	MPG	protein_coding	Protein coding	7586	0.182833161337739	0.86156095021104	0.99969440949391	345.766891179341	471.421496336393	533.44740455618	654.955737452704	2.08915901733729	496.301964020212	578.867701181963	472.880860444723	17.5666087037136	713.544918774588	407	453	542	762	2	483	589	419	21	692	713.545	9	NO	NO
ENST00000219439.8	ENSG00000103160.11	HSDL1	protein_coding	Protein coding	22908	-0.0824178135516183	0.723935516077179	0.99969440949391	1005.86731979445	1400.73583679644	675.175128275903	1193.01648764351	1021.59875947793	1065.5592892111	1009.33298661099	964.947817852597	1122.58994668494	839.343300408258	1184	1346	686	1388	978	1037	1027	855	1342	814	1400.74	10	NO	NO
ENST00000219454.9	ENSG00000103175.10	WFDC1	protein_coding	Protein coding	35206	1.23369500855033	0.124490397907219	0.979332415019289	4929.08968703326	1351.82455571959	2247.95917344339	554.391667528863	3967.31297392351	1899.92201133203	1871.24635492437	19372.3149630875	3798.57000588398	3749.20422639365	5802	1299	2284	645	3798	1849	1904	17165	4541	3636	19372.3	10	NO	NO
ENST00000219473.11	ENSG00000103194.15	USP10	protein_coding	Protein coding	79604	0.541999996408374	0.284480692490508	0.99969440949391	1407.70451765152	438.120198581946	1645.61634763456	2007.84331061616	1201.26643496894	1610.1556472457	2270.26212178325	792.272945184238	1647.91519744361	3435.73940658516	1657	421	1672	2336	1150	1567	2310	702	1970	3332	3435.74	10	NO	NO
ENST00000219476.7	ENSG00000103197.16	TSC2	protein_coding	Protein coding	41248	-0.0189920640632214	0.928597717536462	0.99969440949391	1163.03408851233	1018.81157817512	1355.27135806985	972.978864562284	1189.77606037358	812.784375859187	1201.96128785321	1470.55790252858	1122.58994668494	1017.72953010191	1369	979	1377	1132	1139	791	1223	1303	1342	987	1470.56	10	NO	NO
ENST00000219478.10	ENSG00000103199.13	ZNF500	protein_coding	Protein coding	18980	-0.0526856314075631	0.766589232242679	0.99969440949391	385.695745934695	451.64885079469	580.689979129421	434.058592406319	582.875365837103	489.109181932962	501.226702211886	485.295393773821	425.781134770964	445.450007096275	454	434	590	505	558	476	510	430	509	432	582.875	10	NO	NO
ENST00000219479.6	ENSG00000103202.12	NME4	protein_coding	Protein coding	3551	0.572657349787456	0.364496394942824	0.99969440949391	129.981165480194	118.635873250218	249.991957116734	247.542325966376	158.776085317634	51.3770149089246	186.731516510311	708.75699369758	201.597747504523	197.977780931678	153	114	254	288	152	50	190	628	241	192	708.757	10	NO	NO
ENST00000219481.9	ENSG00000242612.6	DECR2	protein_coding	Protein coding	10662	-0.313749707691031	0.553027771525598	0.99969440949391	290.546134602788	168.587819881889	139.759283112505	368.734923054081	79.3880426588169	87.3409253451718	292.873641684592	214.432848411688	97.871105634976	150.54560425013	342	162	142	429	76	85	298	190	117	146	368.735	10	NO	NO
ENST00000219535.7	ENSG00000103254.9	FAM173A	protein_coding	Protein coding	1432	-1.00988092755736	0.211725324298967	0.99969440949391	62.0171573859751	3.12199666447943	32.4792700191032	24.0666150245088	16.7132721386983	19.5232656653913	1.96559491063485	27.0862545362133	9.20155694004048	11.342477032544	73	3	33	28	16	19	2	24	11	11	62.0172	7	NO	NO
ENST00000219542.3	ENSG00000103260.8	METRN	protein_coding	Protein coding	2053	-0.306180700263503	0.77767221254847	0.99969440949391	37.3802044518206	32.2606321996207	8.85798273248269	145.259212112214	25.0699082080474	0	22.6043414723007	120.759551473951	33.4602070546926	24.7472226164597	44	31	9	169	24	0	23	107	40	24	145.259	8	NO	NO
ENST00000219548.8	ENSG00000103266.10	STUB1	protein_coding	Protein coding	2524	-0.338096427045948	0.301240034035059	0.99969440949391	558.154416473776	419.38821859507	380.893257496756	615.417727055296	346.80039687799	342.170919293438	434.396475250301	204.275502960608	537.872828404184	316.558222635547	657	403	387	716	332	333	442	181	643	307	615.418	10	NO	NO
ENST00000219551.2	ENSG00000103269.13	RHBDL1	protein_coding	Protein coding	2194	-0.247649805597808	0.796788749644041	0.99969440949391	59.4685070824419	121.757869914698	0	123.771162983188	67.8976680634618	21.5783462617483	57.0022524084106	33.8578181702666	117.947229867792	83.5218763305515	70	117	0	144	65	21	58	30	141	81	123.771	9	NO	NO
ENST00000219596.5	ENSG00000103313.12	MEFV	protein_coding	Protein coding	14600	-2.19725866203944	0.272623907478097	0.99969440949391	229.37852731799	0	205.70204345432	234.649496488961	96.1013147975152	0	13.7591643744439	0	153.080447275219	0	270	0	209	273	92	0	14	0	183	0	234.649	6	NO	NO
ENST00000219599.7	ENSG00000103316.10	CRYM	protein_coding	Protein coding	44531	-0.353540013641842	0.862942340946038	0.99969440949391	6.79640080942193	26.0166388706619	20.6686263757929	0	145.196551704941	0	0	0	134.677333395138	20.6226855137164	8	25	21	0	139	0	0	0	161	20	145.197	5	NO	NO
ENST00000219611.6	ENSG00000103326.11	CAPN15	protein_coding	Protein coding	26781	-0.0253684911056761	0.910178379705968	0.99969440949391	1644.72899588011	1424.67114455744	1308.02878349661	2125.59781984322	1669.23805485249	1360.46335478832	1489.92094226121	1392.68492073697	1591.03284545064	2196.3160072108	1936	1369	1329	2473	1598	1324	1516	1234	1902	2130	2196.32	10	NO	NO
ENST00000219689.11	ENSG00000103404.14	USP31	protein_coding	Protein coding	87865	-0.194598893235831	0.556721566961874	0.99969440949391	3527.33202008998	3378.00039096674	4410.29118047277	3708.83727966984	3190.14581947404	3717.64079880978	3065.34526313504	1498.7727510038	2695.21967825549	4939.13318053508	4152	3246	4481	4315	3054	3618	3119	1328	3222	4790	4939.13	10	NO	NO
ENST00000219746.13	ENSG00000103460.16	TOX3	protein_coding	Protein coding	109001	-0.798841724874964	0.709395581272445	0.99969440949391	5.09730060706645	12.4879866579177	21.6528466794021	0	0	21.5783462617483	0.982797455317424	0	0	0	6	12	22	0	0	21	1	0	0	0	21.6528	3	NO	NO
ENST00000219782.10	ENSG00000103495.13	MAZ	protein_coding	Protein coding	4569	0.248800134001161	0.230738662846877	0.99969440949391	1654.92359709424	1188.44006361184	1170.23794099132	1001.3430894126	1181.41942430424	1365.60105627922	1329.72495704447	1398.32789043201	1350.95585983322	1918.94088705131	1948	1142	1189	1165	1131	1329	1353	1239	1615	1861	1918.94	10	NO	NO
ENST00000219789.10	ENSG00000103502.13	CDIPT	protein_coding	Protein coding	5380	-0.404434668390999	0.26456842530523	0.99969440949391	719.568935697547	357.988950860308	652.538061292892	570.722584866923	402.163110837428	489.109181932962	623.093586671247	213.304254472679	353.841689603375	362.959265041409	847	344	663	664	385	476	634	189	423	352	719.569	10	NO	NO
ENST00000219794.10	ENSG00000103507.13	BCKDK	protein_coding	Protein coding	4498	0.355326673493586	0.369246132386565	0.99969440949391	322.829038447542	303.874342009331	426.167391462778	395.380103974073	361.424509999351	279.49096110455	639.801143411643	621.855260393896	184.867643977177	589.80880569229	380	292	433	460	346	272	651	551	221	572	639.801	10	NO	NO
ENST00000219797.8	ENSG00000103510.19	KAT8	protein_coding	Protein coding	13726	0.109687169777229	0.882345181892711	0.99969440949391	191.99832286617	236.23108094561	264.755261670872	104.002157784484	78.3434631501482	129.47007757049	446.19004471411	13.5431272681066	131.331312689669	223.756137823823	226	227	269	121	75	126	454	12	157	217	446.19	10	NO	NO
ENST00000219821.9	ENSG00000103534.16	TMC5	protein_coding	Protein coding	42664	0.100517790239827	0.968528531673215	0.99969440949391	274.404682680411	108.229217701953	0	6.0166537561272	0	247.637211861017	0	0	0	169.106021212475	323	104	0	7	0	241	0	0	0	164	274.405	4	NO	NO
ENST00000219833.12	ENSG00000103546.18	SLC6A2	protein_coding	Protein coding	49549	-1.48359596359037	0.35590467737617	0.99969440949391	729.76353691168	1587.01497111037	791.313124101787	4677.51853440632	0	255.857534246444	1341.51852650828	0	656.656563448343	530.003017702512	859	1525	804	5442	0	249	1365	0	785	514	4677.52	8	NO	NO
ENST00000219837.11	ENSG00000103550.13	KNOP1	protein_coding	Protein coding	16301	-0.223285572276525	0.432543725440812	0.99969440949391	2422.06733845774	1596.38096110381	1414.3245762864	1758.58194071946	1156.34951609619	1814.63616658322	1687.46323078002	1137.62269052096	1473.08561558284	1038.35221561562	2851	1534	1437	2046	1107	1766	1717	1008	1761	1007	2422.07	10	NO	NO
ENST00000219905.11	ENSG00000174197.16	MGA	protein_coding	Protein coding	109532	-0.12762772906685	0.748781897937865	0.99969440949391	1290.46660368899	747.197868365409	973.393880269487	927.42420040875	1076.96147343737	1422.11577267903	332.185539897289	1191.79519959338	848.216248836458	797.06679510514	1519	718	989	1079	1031	1384	338	1056	1014	773	1422.12	10	NO	NO
ENST00000220003.13	ENSG00000103653.16	CSK	protein_coding	Protein coding	21142	0.0700040775641938	0.879010281186452	0.99969440949391	2098.38874990902	611.911346237968	1114.1373836856	2431.58763944055	811.638278235536	986.438686251352	1949.87015134977	1299.01162379923	1212.09600055624	1972.55986938698	2470	588	1132	2829	777	960	1984	1151	1449	1913	2431.59	10	NO	NO
ENST00000220058.8	ENSG00000103707.9	MTFMT	protein_coding	Protein coding	28116	-0.117354527465265	0.756697633331403	0.99969440949391	700.878833471637	324.68765310586	409.435646301422	364.437313228276	383.360679681392	371.969587940614	348.893096637685	692.956678551456	379.773350070761	219.63160072108	825	312	416	424	367	362	355	614	454	213	700.879	10	NO	NO
ENST00000220062.8	ENSG00000103710.10	RASL12	protein_coding	Protein coding	14776	1.5282107054989	0.10334760552449	0.944769061730197	1823.13451712743	685.798600630647	1466.48825237769	75.6379329341705	2370.15090516915	912.455784782501	1241.27318606591	12896.4429410545	2013.46795951613	1456.99273154407	2146	659	1490	88	2269	888	1263	11427	2407	1413	12896.4	10	NO	NO
ENST00000220166.9	ENSG00000103811.15	CTSH	protein_coding	Protein coding	24034	-1.77495435237919	0.0528442084138373	0.810192345934417	1123.95478385815	941.80232711796	376.956376282319	2261.40229033867	196.380947629705	42.1291522253182	324.32316025475	27.0862545362133	270.191171966643	768.195035385937	1323	905	383	2631	188	41	330	24	323	745	2261.4	10	NO	NO
ENST00000220244.7	ENSG00000103888.16	CEMIP	protein_coding	Protein coding	172434	-1.82165720575767	0.130231229304327	0.984078810362022	177.555971146148	3306.19446768371	1481.25155693183	1780.06998984849	570.340411733079	118.167134290527	361.669463556812	0	706.846874030382	882.650939987063	209	3177	1505	2071	546	115	368	0	845	856	3306.19	9	NO	NO
ENST00000220325.8	ENSG00000103966.10	EHD4	protein_coding	Protein coding	76640	-0.361105926762037	0.237548332225214	0.99969440949391	5461.7576004717	2457.01137494531	3034.35119602713	3344.39996644156	2489.23296915738	2168.11002915662	2699.74460975696	2350.86117495551	3619.55789814138	2231.37457258412	6429	2361	3083	3891	2383	2110	2747	2083	4327	2164	5461.76	10	NO	NO
ENST00000220429.12	ENSG00000104064.16	GABPB1	protein_coding	Protein coding	77891	-0.362028558884116	0.375279291273855	0.99969440949391	1081.47727879926	1204.05004693423	482.267948768502	806.231603321045	936.987819275773	1035.76062056392	1084.02559321512	440.151636213465	477.644455705737	472.259498264106	1273	1157	490	938	897	1008	1103	390	571	458	1204.05	10	NO	NO
ENST00000220478.7	ENSG00000104112.8	SCG3	protein_coding	Protein coding	39679	-0.467505934865476	0.848693881349668	0.99969440949391	0	12.4879866579177	0	15.4713953728985	0	0	7.86237964253939	0	0	12.3736113082299	0	12	0	18	0	0	8	0	0	12	15.4714	3	NO	NO
ENST00000220496.8	ENSG00000104129.9	DNAJC17	protein_coding	Protein coding	42323	0.275693234542221	0.223915533186401	0.99969440949391	871.638403808363	739.913209481624	712.575499813052	600.805853647559	687.333316703967	706.947725146802	706.631370373228	1236.93895715374	920.992199180415	802.222466483569	1026	711	724	699	658	688	719	1096	1101	778	1236.94	10	NO	NO
ENST00000220507.4	ENSG00000104140.6	RHOV	protein_coding	Protein coding	2076	1.03410316538344	0.226585887446487	0.99969440949391	423.925500487693	274.735706474189	540.336946681444	94.5474161677131	170.266459912989	487.054101336605	1644.22014274605	22.5718787801777	347.149648192436	578.466328659746	499	264	549	110	163	474	1673	20	415	561	1644.22	10	NO	NO
ENST00000220509.9	ENSG00000104142.10	VPS18	protein_coding	Protein coding	9546	0.146958294326124	0.568313024289742	0.99969440949391	2157.00770689029	1596.38096110381	1965.48794630755	1699.27492512335	1453.01009655808	1357.38073389379	2145.44684495794	2855.34266569248	1670.50083720553	1795.20477396901	2539	1534	1997	1977	1391	1321	2183	2530	1997	1741	2855.34	10	NO	NO
ENST00000220514.7	ENSG00000104147.8	OIP5	protein_coding	Protein coding	23354	0.599676397971554	0.315014762153837	0.99969440949391	102.795562242507	53.0739432961502	75.7849633779075	13.7523514425765	17.7578516473669	88.3684656433503	78.6237964253939	44.0151636213465	69.4299296384872	118.580441703869	121	51	77	16	17	86	80	39	83	115	118.58	10	NO	NO
ENST00000220531.7	ENSG00000104164.10	BLOC1S6	protein_coding	Protein coding	22589	-0.559840038563818	0.49960074075286	0.99969440949391	3997.98277614245	262.247719816272	783.439361672914	4572.65685465667	1245.13877433302	163.37890741038	2054.04668161342	1794.46436302413	1971.64270069776	1384.81333224606	4706	252	796	5320	1192	159	2090	1590	2357	1343	4572.66	10	NO	NO
ENST00000220562.8	ENSG00000012232.8	EXTL3	protein_coding	Protein coding	52361	-1.17795917400936	0.0435562980320549	0.767159525329466	5665.64962475436	6831.96936743581	5515.57058142589	22234.1141947855	2770.22485698924	4721.54767013017	2208.34588209825	5122.68788916133	4537.20407661632	2423.16554786168	6669	6565	5604	25868	2652	4595	2247	4539	5424	2350	22234.1	10	NO	NO
ENST00000220584.8	ENSG00000079459.12	FDFT1	protein_coding	Protein coding	36699	-0.00941610207628392	0.986488690120902	0.99969440949391	344.067790976985	736.791212817145	134.838181594459	171.044871067045	130.57243858358	438.759707322216	311.546793335623	192.989563570519	297.795842786764	266.032643126942	405	708	137	199	125	427	317	171	356	258	736.791	10	NO	NO
ENST00000220592.9	ENSG00000123908.11	AGO2	protein_coding	Protein coding	115464	0.23493530339049	0.184002050475633	0.99969440949391	14809.3573637304	17044.020456948	17756.3184974134	11611.2822273603	18790.9407814402	19091.6987401564	18113.9398989554	18547.312793672	17202.7289519939	21205.2763794789	17432	16378	18041	13509	17989	18580	18431	16434	20565	20565	21205.3	10	NO	NO
ENST00000220597.4	ENSG00000076641.4	PAG1	protein_coding	Protein coding	144259	-0.238929627718329	0.621238165283203	0.99969440949391	10233.6805187871	6466.69575769172	15717.0140283351	2833.84391913591	17521.7766784078	6882.46491719954	8470.73126738088	9643.83520883093	8497.2195815392	11223.8965908402	12046	6214	15969	3297	16774	6698	8619	8545	10158	10885	17521.8	10	NO	NO
ENST00000220616.8	ENSG00000042832.11	TG	protein_coding	Protein coding	267937	0.990914321315029	0.165255939263242	0.99969440949391	173.308220640259	96.7818965988622	169.28589222078	313.725517283775	185.935152543018	109.946811905099	157.247592850788	188.475187814484	197.415221622687	1213.64504248221	204	93	172	365	178	107	160	167	236	1177	1213.65	10	NO	NO
ENST00000220659.10	ENSG00000104221.12	BRF2	protein_coding	Protein coding	6637	0.0629365533740759	0.817996031237197	0.99969440949391	962.540264634381	669.147951753424	623.995672488225	960.94555705003	581.830786328434	628.854662485237	918.915620721791	997.677042083855	866.619362716539	556.812508870343	1133	643	634	1118	557	612	935	884	1036	540	997.677	10	NO	NO
ENST00000220669.9	ENSG00000104231.10	ZFAND1	protein_coding	Protein coding	19578	0.407588306641764	0.568070456258264	0.99969440949391	49.273905868309	64.5212643992415	18.7001857685746	21.4880491290257	11.4903745953551	31.8537492435332	69.7786193275371	20.3146909021599	87.8330435185682	9.28020848117239	58	62	19	25	11	31	71	18	105	9	87.833	9	NO	NO
ENST00000220676.1	ENSG00000104237.7	RP1	protein_coding	Protein coding	14768	-0.703276578313003	0.501356396201389	0.99969440949391	214.086625496791	97.8225621536887	267.707922581699	258.71611151347	145.196551704941	125.359916377776	368.549045744034	0	31.787196701958	78.3662049521224	252	94	272	301	139	122	375	0	38	76	368.549	9	NO	NO
ENST00000220751.4	ENSG00000104312.7	RIPK2	protein_coding	Protein coding	33317	-0.187725380159714	0.677015345199943	0.99969440949391	1644.72899588011	968.859631543449	900.561577802407	822.562520659104	359.335350982013	947.392154920569	1004.41899933441	417.579757433288	1105.02333798122	648.583459406382	1936	931	915	957	344	922	1022	370	1321	629	1644.73	10	NO	NO
ENST00000220763.9	ENSG00000104324.15	CPQ	protein_coding	Protein coding	498275	-0.0582381344058607	0.873724932639071	0.99969440949391	3269.06878933195	1536.02235892388	2191.85861613766	2159.97869844966	2441.18231175862	1578.30189800216	1325.7937672232	3811.26173203301	2503.65999286738	1921.00315560268	3848	1476	2227	2513	2337	1536	1349	3377	2993	1863	3811.26	10	NO	NO
ENST00000220764.6	ENSG00000104325.6	DECR1	protein_coding	Protein coding	50604	-0.218612421316506	0.583824647490347	0.99969440949391	492.73905868309	213.336438739427	319.871598672986	377.330142705691	250.699082080474	173.654310392165	350.85869154832	469.495078627697	169.810550802565	258.814703197141	580	205	325	439	240	169	357	416	203	251	492.739	10	NO	NO
ENST00000220772.7	ENSG00000104332.11	SFRP1	protein_coding	Protein coding	47540	-0.424166953098896	0.578849430108239	0.99969440949391	4946.08068905681	5598.78068496644	5891.5427374046	10756.0578720251	1694.30796306054	9016.66611651627	794.100343896478	4141.93975616261	6851.81389962469	723.856261531446	5822	5380	5986	12514	1622	8775	808	3670	8191	702	10756.1	10	NO	NO
ENST00000220809.8	ENSG00000104368.17	PLAT	protein_coding	Protein coding	32492	-0.251446171174647	0.671263034664502	0.99969440949391	534.367013640799	679.554607301688	556.084471539191	804.512559390722	595.410319941127	512.742608791067	936.605974917505	107.216424205844	920.155694004048	185.604169623448	629	653	565	936	570	499	953	95	1100	180	936.606	10	NO	NO
ENST00000220822.11	ENSG00000104381.12	GDAP1	protein_coding	Protein coding	16495	-0.680293985546672	0.213020541276151	0.99969440949391	319.430838042831	59.3179366251091	257.865719545607	227.773320767672	431.41133708015	106.864191010563	153.316403029518	295.691612020328	162.282004215259	90.7398162603523	376	57	262	265	413	104	156	262	194	88	431.411	10	NO	NO
ENST00000220847.8	ENSG00000129292.20	PHF20L1	protein_coding	Protein coding	70566	0.114755532415114	0.640918406999439	0.99969440949391	124.03431477195	171.709816546368	115.153775522275	147.837778007697	126.394120548906	118.167134290527	191.645503786898	185.089405997457	124.63927127873	122.704978806613	146	165	117	172	121	115	195	164	149	119	191.646	10	NO	NO
ENST00000220849.9	ENSG00000104408.9	EIF3E	protein_coding	Protein coding	47023	-0.31262226871973	0.546715551902156	0.99969440949391	1552.97758495291	682.676603966168	456.678220874663	453.827597605023	551.537980577044	786.068328106546	524.813841139504	1007.83438753493	414.906567478189	244.37882333754	1828	656	464	528	528	765	534	893	496	237	1552.98	10	NO	NO
ENST00000220853.7	ENSG00000104412.7	EMC2	protein_coding	Protein coding	43289	-0.348841426865486	0.3353111616531	0.99969440949391	2243.66181721042	683.717269520994	1202.71721101043	955.788425259064	1093.67474557607	1004.93441161856	939.554367283457	677.156363405331	1025.55534622633	1205.39596827672	2641	657	1222	1112	1047	978	956	600	1226	1169	2243.66	10	NO	NO
ENST00000220856.6	ENSG00000104415.13	WISP1	protein_coding	Protein coding	36928	0.486330802626027	0.856531472012109	0.99969440949391	0	0	0	45.5546641535345	35.5157032947339	38.0189910326042	0	75.6157939135953	0	0	0	0	0	53	34	37	0	67	0	0	75.6158	4	NO	NO
ENST00000220888.9	ENSG00000104447.12	TRPS1	protein_coding	Protein coding	256154	-1.34217742374928	0.121283196139316	0.973544076409943	672.843680132771	98.8632277085152	207.670484061539	1323.66382634798	850.287720056276	94.5337074324212	156.26479539547	761.800908830998	188.213664682646	43.3076395788045	792	95	211	1540	814	92	159	675	225	42	1323.66	10	NO	NO
ENST00000220913.9	ENSG00000104472.9	CHRAC1	protein_coding	Protein coding	5840	0.0794657302055561	0.699798164852568	0.99969440949391	910.717708462539	731.587885043012	687.969992222822	710.82466518817	493.0415280916	669.956274412377	832.429444653858	761.800908830998	818.102062487235	652.707996509125	1072	703	699	827	472	652	847	675	978	633	910.718	10	NO	NO
ENST00000220931.10	ENSG00000104490.17	NCALD	protein_coding	Protein coding	104235	0.590016475011252	0.334781756768009	0.99969440949391	572.596768193798	542.186754064594	719.465041938316	989.309781900344	678.976680634618	479.861319249356	500.243904756569	3026.88894442183	869.965383422009	395.955561863355	674	521	731	1151	650	467	509	2682	1040	384	3026.89	10	NO	NO
[truncated: 61,544 more rows]

## Sheet: metadata
Group	Sample ID	Sample type	Age (year)	Gestational weeks	BMI(kg/m2)	SBP (mmHg)	DBP (mmHg)
Control	B11	Placental vessel	28	38+5	26.3	106	71
[truncated: 9 more rows]
